# Supplementary material for: Human-Specific Organization of Proliferation and Stemness in Squamous Epithelia: A Comparative Study to Elucidate Differences in Stem Cell Organization
Source: Int J Mol Sci. 2025 Mar 28;26(7):3144. doi: 10.3390/ijms26073144 (PMC11989042; doi:10.3390/ijms26073144)
Supplement: Supplementary file 1 [file ijms-26-03144-s001.zip]

Archive with 13 entries (13 files):
- .DS_Store
- Supplementary Figure S1 XP and MDP.pdf
- Supplementary Figure S2 DNA damage.pdf
- Supplementary Figure S3 ferroptosis markers.pdf
- Supplementary Figure S4 PLA.pdf
- Supplementary Table S1 manual antibody set.xlsx
- Supplementary Table S2 basal celle xpression in different species.pdf
- Supplementary Table S3 manual stain.xlsx
- Supplementary Table S4 Delaminating Proliferation.xlsx
- Supplementary Table S5 manual stain.xlsx
- Supplementary Table S6 expression comparison.xlsx
- Supplementary Table S7 ferroptosis HPA.pdf
- Supplementary Table S8 PLA procedure antibodies.xlsx
