# Supplementary material for: Human-Specific Organization of Proliferation and Stemness in Squamous Epithelia: A Comparative Study to Elucidate Differences in Stem Cell Organization
Source: Int J Mol Sci. 2025 Mar 28;26(7):3144. doi: 10.3390/ijms26073144 (PMC11989042; doi:10.3390/ijms26073144)
Supplement: Supplementary file 1 [file ijms-26-03144-s001.zip › Supplementary Table S1 manual antibody set.xlsx]

## Sheet: Sheet1
animal group			basal cell markers													proliferation							differentiation				normalizer
			p63	MECP2	FTH1	ITGB1	KRT14	SLC3A2	KRT15	BSG	XPC	YAP1	PDPN	ALDH3A1	PML	MCM2	PCNA	PHISTONE H3	KI67	RB1	CyclinA	CDC20	CDH1	CTNNB1	KRT13	CD44	GAPDH	histone H1	pan-actin	RPS6	TUBB
		PRID AB:	AB_2799159	AB_2143849	AB_11217441	AB_2799067	AB_149787	AB_2799323	AB_2335914	AB_2798171	AB_1131407	AB_1131430	AB_1603307	AB_10988564	AB_628162	AB_2881595	AB_628110	AB_1549592	AB_393778	AB_823629	AB_2336359	AB_628089	AB_397581	AB_11127855	AB_559759	AB_2074688	AB_627679	AB_675641	AB_10998774	AB_2238583	AB_823664
Order	species	longevity (AnAge)	CST D9L7L Rb	CST D4F3 Rb	CST D1D4 Rb	CST D6S1W Rb	Thermo 9020-P1 Rb	CST D3F9D Rb	VECTOR VP-C411 LHK15 Ms	CST E1S1V Rb	SCBT D-10 Ms	SCBT 63.7 Ms	eBioscience NZ-1.3 Rat	SCBT G-2 Ms	SCBT PG-M3 Ms	Proteintech 1F4D10 Ms	SCBT PC10 Ms	CST D2C8 Rb	BD Pharmingen B56, 550609 Ms	CST 4H1 Ms	Vector Labs VP-C391 6.00E+06	SCBT E-7 Ms	BD Transd. 36/E-cadherin Ms	CST D10A8 Rb	Invitrogen 1C7 Ms	SCBT IM7 Rat	SCBT 6C5 Ms	SCBT AE-4 Ms	CST D18C11 Rb	CST 54D2 Ms	CST 9F3 Rb	successful antibodies in species
Primates	Human	122.5	+	+	+	+	+	+	+	+	+	+	+	+	+	+	+	+	+	+	+	+	+	+	+	+	+	+	+	+	+	100% (29/29)
	Macaca mulatta	40	+	+	+	+	+	+	+	+	+	+	+		n	+	+	+	+	+		n	+	+		+				n		85% (18/21)
Rodentia	Mus musculus	4	+	+	+	+	+	+	+	+	+	+	n	n	n	+	+	+	+	n	n	n	+	+	+	+				+		72% (18/25)
	Rattus norvegicus	3.8	+	+		+	+		+	+	n		n	n		+	+	+	+		n	n	+	+	+							72% (13/18)
	Spalax ehrenbergi	20.2	+	+	+	+	+	+	+	+	n	n	n	n	n	+	+	+	+	n	n	n	+	+	+	+						65% (15/23)
	Sciurus carolinensis	23.6	+	+	+	+	n	+	+	+	+	n				+	+	+	+	+			+	+		n						82% (14/17)
	Tamias striatus	9.5	+	+	+	+	+	+	+	n	n	n				+	+	+	+	+			+	+		+						83% (15/18)
	Oryctolagus cuniculus	13	+	+	+	+	+	+	n	+	+	+	n		n	+	+	+	+	n		n	+	+		+				n		72% (16/22)
Eulipotyphla	Blarina carolinensis	2.2	+	+	+	n	+	n	+	+	n	n				+	+	+	+	+		n	+	+		+						73% (14/19)
Carnivora	Canis familiaris	31	+	+	+	n	+	n		n	+	+			+	+	+	+	+			+	+	+	+		+	+	+	+	+	82% (19/23)
	Felis catus	30	+	+	+	+	+	+	+	n	+	+		n		+	+	+	+	+	n		+	+	+	+						85% (18/21)
Artiodactyla	Odocoileus virginianus	23	+	+	+	+	+	n	n	+	+	n				+	+	+	+	n			+	+		+						77% (14/18)
	Ovis aries	22.8	+	+	n		+		n	n	+		n		n	+	+	+	+	+		n	+	+						n		61% (11/18)
	Bos taurus	20	+	+	+	n	n	n	n	n	+	n				+	+	+	+	+			+	+		n						61% (11/18)
Perissodactyla	Equus caballus	57	+	+	+	n	+	+	n	n	+	+			n	+	+	+	+			+	+	+	+		n	+	+	+	+	79% (19/24)
Didelphimorphia	Didelphis virginiana	6.6	+	+	+		+		+	n	+		n	n	n	+	+	+	+		n	n	+	+	n					n		60% (12/20)
Aves	Gallus domesticus	23	+	n	n		n		n		n	+				+	+	+	n	+			+	n								50% (7/14)
	#+		17	16	14	10	14	9	10	9	12	8	2	1	2	17	17	17	16	9	1	1	17	16	7	9
	%+		100	94.1176	87.5	71.4286	82.3529	69.2308	62.5	56.25	70.5882	57.1429	25	16.6667	22.2222	100	100	100	94.1176	69.2308	16.6667	12.5	100	94.1176	87.5	81.8182
cross-species reliability criteria	staining pattern		as expected	as expected	as expected	as expected	as expected	as expected	as expected	as expected	as expected	as expected	as expected	does not work in rodents	limited usefulness	as expected	as expected	as expected	as expected	unexpected lack of staining in rodents	unexpectedly restricted staining	unexpectedly restricted staining	as expected	as expected	as expected	as expected	frequent nuclear staining	as expected	as expected	unexpectedly restricted staining	as expected
	epitope information		Asn118 of human p63 protein: highly conserved	carboxy terminus of human MeCP2: highly conserved	residues near the carboxy terminus of human FTH1 protein: well conserved	residues surrounding Pro680 of human integrin β1 protein: moderately conserved	C-terminal of human Keratin 14	surrounding Val509 of human: relatively poorly conserved	last 17 amino acids of Cytokeratin 15:4 amino acid variations	residues surrounding Ala254 : conserved	amino acids 641-940	raised against recombinant YAP of human origin	?	amino acids 31-106 of ALDH3A1 of mouse origin	amino acids 37-51: little conservation	MCM2 Fusion Protein	rat PCNA made in the protein A expression vector pR1T2T	synthetic phosphopeptide corresponding to residues surrounding Ser10 of human histone H3:100% identity	Human Ki-67	epitope corresponds to a region surrounding His890 of human Rb1: consevered	?	amino acids 1-175	C-terminal Recombinant Protein	residues surrounding Pro714 of human β-catenin protein: highly conserved	"Cytokeratin preparation extracted from human esophagus"		raised against GAPDH purified from rabbit muscle	raised against leukemia biopsy cells of human origin	residues near the carboxy terminus	region surrounding Asp20: highly conserved	residues surrounding Tyr36 of human β-tubulin protein:extremely conserved
	supplier information		human	"H M R Mk"	"H M R"	"H M R Mk"	"Human. Others not tested"	"H"	H,M,R	"H"	"mouse, rat and human "	"mouse, rat and human"	human rat mouse	mouse, rat and human	human	Human, Mouse, Rat	mouse, rat, human, insect and S. pombe	"H M R Mk Z"	human, mouse, rat, monkey	"H Mk B Pg"	?	mouse, rat and human	Human (QC Testing), Mouse,Rat,Dog (Tested in Development)	"H M R Mk"	"Human, Zebrafish"	"mouse, rat, human, canine, feline and equine"	"mouse, rat, human, rabbit and Xenopus"	"recommended for detection of Histone H1 of broad species "	"H M R Mk"	"H M R Mk Dm"	"H M R Mk Z B"
	publication example		mice (PMID: 32193376)	mice (PMID: 37026482)	rat (PMID: 34026834)		mouse (PMID: 38441552)	mouse (PMID: 34333354)	mouse (PMID: 29805107)		rat (PMID: 37689587)			mouse (PMID: 34427685)			mouse dog (PMID: 8746954)	drosophila (PMID: 25551675)	dog (PMID: 33759339)				dog (PMID: 28090006)	chicken (PMID: 31191623)	pig (PMID: 9243717)	dog (PMID: 21371757)	rat (PMID: 35624845)			rat (PMID: 20179297)
	function publication (Pubmed PMID#)		PMID: 32917730	PMID: 32260176	PMID: 31920471	PMID: 38279122	PMID: 18713255	PMID: 37823053	PMID: 31110179	PMID: 31090215	PMID: 31843141	PMID: 29696628	PMID: 35159384	PMID: 21103958	PMID: 35232626	PMID: 36303105	PMID: 32276417	PMID: 22564826	PMID: 30067968	PMID: 31174843	PMID: 12363035	PMID: 28202332	PMID: 29780167	PMID: 29435196	PMID: 16271699	PMID: 31362044	PMID: 21895736	PMID: 32824860		PMID: 26614871	PMID: 30016746
			p63	MECP2	FTH1	ITGB1	KRT14	SLC3A2	KRT15	BSG	XPC	YAP1	PDPN	ALDH3A1	PML	MCM2	PCNA	PHISTONE H3	KI67	RB1	CyclinA	CDC20	CDH1	CTNNB1	KRT13	CD44	GAPDH	histone H1	pan-actin	RPS6	TUBB
