# Supplementary material for: Human-Specific Organization of Proliferation and Stemness in Squamous Epithelia: A Comparative Study to Elucidate Differences in Stem Cell Organization
Source: Int J Mol Sci. 2025 Mar 28;26(7):3144. doi: 10.3390/ijms26073144 (PMC11989042; doi:10.3390/ijms26073144)
Supplement: Supplementary file 1 [file ijms-26-03144-s001.zip › Supplementary Table S3 manual stain.xlsx]

## Sheet: manual multiplex of human TMA
	Day 1	Day 2	Day 3	Day 4	Day 5	Day 6	Day 7
	ANTIBODY 1/2	ANTIBODY 3/4	ANTIBODY 5/6/7	ANTIBODY 8/9/10	ANTIBODY 11/12/13	ANTIBODY 14/15	ANTIBODY 16/17/18
antigen and antibody info	ITGB1 Integrin β1 (CST clone D6S1W #34971)/XPC (SCBT clone D-10 #sc-74410)	p21Waf1/Cip1 (CST clone 12D1 #2947)/MCM2 (Proteintech #66204 Clone 1F4D10)	CD8a (Miltenyi #130-117-200, FITC)/VIM (CST #12020, PE)/CDH1 (CST #77381, Alexa647)	HistoneH1 (SCBT sc-8030 FITC)/p63 (SCBT sc-25268 Alexa594)/EGFR (CST #5588 Alexa647)	KRT10/13 (Miltenyi #130-119-542, FITC)/SLC3A2 (SCBT sc-376815, Alexa594)/Ki67 (CST #12075, Alexa647)	pH3 (CST #3475, Alexa555)/KRT15 (SCBT sc-47697, AF680)	ACTA2 (CST clone 1A4 #56856)/FTH1 (CST clone D1D4 #4393)/IDH1 (CST IDH1 clone RcMab-1 #66969)
species Rb-rabbit, Ms- mouse	Rb/Ms	Rb/Ms	"-"/Rb/Rb	Ms/Ms/Rb	"-"/Ms/Rb	"-"/Rb/Ms	Ms/Rb/Rat
dilution factor	50/400	40/200	40/350/250	200/300/250	300/850/400	50/450/25	200/500/80
incubation time	overnight	overnight	overnight	overnight	over weekend	overnight	overnight
incubation temp.	RT	RT	RT	RT	RT	RT	RT
secondary antybodies	goat anti-rabbit IgG Texas Red 1:400 (SCBT sc-2780)/horse anti-mouse IgG DyLight488 (VECTOR Labs DI-2488) 1:400; 15 minutes	goat anti-rabbit IgG AlexaFluor 647 (Invitrogen A21245) 1:600/anti-mouse IgG Cy3 (VECTOR Labs cy-2300) 1:600; 15 minutes					anti-Ms alexa568/anti-RAT-488/anti-rabbit 647goat anti-mouse IgG AlexaFluor 568 (Invitrogen A11031)/goat anti-rabbit IgG AlexaFluor 647 (Invitrogen A21245) both 1:500 for 15 minutes
antibody registry	AB_2799067, AB_1131407	AB_823586, AB_2881595	AB_2857414, AB_2797799, AB_2799898	AB_675641, AB_628092, AB_10694773	AB_2857477, AB_2938854, AB_2728830	AB_10694639, AB_627847	AB_2799522, AB_11217441,
