# Supplementary material for: Human-Specific Organization of Proliferation and Stemness in Squamous Epithelia: A Comparative Study to Elucidate Differences in Stem Cell Organization
Source: Int J Mol Sci. 2025 Mar 28;26(7):3144. doi: 10.3390/ijms26073144 (PMC11989042; doi:10.3390/ijms26073144)
Supplement: Supplementary file 1 [file ijms-26-03144-s001.zip › Supplementary Table S4 Delaminating Proliferation.xlsx]

## Sheet: Sheet1
	# Delaminating Cells	# stained w/ mcm2	positive for mcm2	% + mcm2	# stained w/ pcna	positive for pcna	% + pcna	# stained w/ pH3	positive for pH3	% + pH3	# stained w/ ki67	positive for ki67	% + ki67
Human	30	10	4	40	5	2	40	7	0	0	10	2	20
Dog	16	11	11	100	0	0	n/a	0	0	n/a	5	5	100
Monkey	3	2	1	50	0	0	n/a	0	0	n/a	0	0	n/a
Mouse	15	0	0	n/a	4	4	100	1	0	0	5	2	40
Rat	4	1	1	100	2	2	100	1	0	0	2	1	50
Spalax	8	1	1	100	2	2	100	0	0	n/a	5	2	40
Sheep	2	0	0	n/a	0	0	n/a	0	0	n/a	0	0	n/a
Cat	3	0	0	n/a	2	2	100	1	0	0	2	0	0
Cow	1	0	0	n/a	1	1	100	0	0	n/a	1	0	0
Opossum	2	0	0	n/a	1	1	100	0	0	n/a	1	0	0
Blarinacaro	2	0	0	n/a	0	0	n/a	1	0	0	1	0	0
Deer	2	0	0	n/a	0	0	n/a	2	0	0	2	2	100
Sciurus	5	1	1	100	1	1	100	2	0	0	2	2	100
Rabbit	1	0	0	n/a	1	0	0	0	0	n/a	0	0	n/a
