# Supplementary material for: Human-Specific Organization of Proliferation and Stemness in Squamous Epithelia: A Comparative Study to Elucidate Differences in Stem Cell Organization
Source: Int J Mol Sci. 2025 Mar 28;26(7):3144. doi: 10.3390/ijms26073144 (PMC11989042; doi:10.3390/ijms26073144)
Supplement: Supplementary file 1 [file ijms-26-03144-s001.zip › Supplementary Table S5 manual stain.xlsx]

## Sheet: manual multiplex on dog
	DAY 1		DAY 2	DAY 3		DAY 4		DAY 5			DAY 6		DAY 7	DAY 8	DAY 9
	ANTIBODY 1/2		ANTIBODY 3	ANTIBODY 4/5		ANTIBODY 6/7		ANTIBODY 8/9/10			ANTIBODY 11/12		ANTIBODY 13	ANTIBODY 14	ANTIBODY 15/16
antigen and antibody	MECP2 (CST clone D4F3 #3456)/XPC (SCBT clone D-10)		Phospho-Histone H3 (Ser10) (CST clone D2C8) Alexa Fluor 555 Conjugate #3475)	MCM2 (Proteintech clone 1F4D10 #66204 )/EGF Receptor (CST clone D38B1 Alexa Fluor® 647 Conjugate #5588)		p63 (SCBT clone D-9 Alexa Fluor 594sc-25268-AF594)/Ki-67 (CST clone D3B5 Alexa Fluor® 647 Conjugate #12075)		KRT14 (Miltenyi clone REA1145 FITC)/LaminB1 ( Miltenyi clone REAL1073 PE)/ PCNA (Miltenyi clone REA858 APC)			Annexin (Miltenyi clone REA1122 FITC)/histone H3K4me3 (Miltenyi clone REAL1335 PE)		ACTB (Miltenyi clone REA1148 PE)	VIM (CST clone D21H3 PE #12020)	FTH1 (CST clone D1D4 #4393)/CDH1 (BD Transduction labs clone 36/E-Cadherin #610181)
species	rabbit/mouse		rabbit	mouse/rabbit		mouse/rabbit								rabbit	rabbit/mouse
dilution factors	300/600		1200	700/350		600/200		200/200/200			200/200		100	1500	400/400
incubation time	overnight		overnight	over weekend		overnight		overnight			overnight		overnight	over weekend	overnight
incubation temp.	RT		RT	RT		RT		RT			RT		RT	RT	RT
secondaries	goat anti-mouse IgG AlexaFluor 568 (Invitrogen A11031)/goat anti-rabbit IgG AlexaFluor 647 (Invitrogen A21245) both 1:700 for 15 minutes			goat anti-mouse IgG AlexaFluor 568 (Invitrogen A11031) 1:700 for 15 minutes											goat anti-mouse IgG AlexaFluor 568 (Invitrogen A11031)/goat anti-rabbit IgG AlexaFluor 647 (Invitrogen A21245) both 1:700 for 15 minutes
Antibody registry	AB_2143849, AB_1131407		AB_10694639	AB_2881595, AB_10694773		AB_628092, AB_2728830		AB_2857492, AB_2905312, AB_2726681			AB_2857448, AB_2928667		AB_2857517	AB_2797799	AB_11217441, AB_397581
target	MECP2	XPC	pH3	MCM2	EGFR	p63	Ki67	Krt14	LaminB1	PCNA	ANXA1	H3K4me3	ACTB	VIM	FTH1	CDH1
level of conservation between dog and human	c-terminus: highly	amino acids 641-940: 89% identity	100% identity	highly	cytoplasmic domain of human EGF receptor: 95% identity	amino acids 15-151 of ΔN p63α: 99% identity	residues near the central region: poorly conserved	epitope not specified	97% identidy of entire protein	>99% identidy of entire protein	>91% identidy of entire protein		100% identidy of entire protein	residues surrounding Arg45 of human vimentin protein: 100% identity in this area	residues near the carboxy terminus of human FTH1 protein: 90% identity	C-terminal recombinat protein: ca. 94% identity
staining pattern as expected	yes	yes	yes	yes	yes	yes	yes	yes	yes	yes	yes	yes	yes	yes	yes	yes
