# Supplementary material for: Human-Specific Organization of Proliferation and Stemness in Squamous Epithelia: A Comparative Study to Elucidate Differences in Stem Cell Organization
Source: Int J Mol Sci. 2025 Mar 28;26(7):3144. doi: 10.3390/ijms26073144 (PMC11989042; doi:10.3390/ijms26073144)
Supplement: Supplementary file 1 [file ijms-26-03144-s001.zip › Supplementary Table S6 expression comparison.xlsx]

## Sheet: Overview
STUDIES:
Jones et al. 2019; PMID: 30472156; clusters 1&2	Owen et al., 2018; PMID: 30323168	Rochman et al. 2022; PMID: 35472002	Andl, updated Dunaway et al. 2019; PMID: 31451683	Ding et al. 2024; PMID: 38637492: Human esophagus quiescent basal cell cluster	Hirose et al. 2023; PMID: 36115578; GSE197558; mouse basal cells esophagus

## Sheet: basal stem cells
Human esophagus, oral mucosa, vagina, cervix		Human esophagus	Human esophagus	Human esophagus quiescent basal cell cluster	Human esophagus quiescent basal cell cluster	Human esophagus quiescent basal cell cluster		human overlap of 5 scRNAseq datasets; at least in two	human overlap of 4 scRNAseq datasets; at least in three	genes in all 4 human scRNAseq datasets	genes in all 4 plus Pan et al. human scRNAseq datasets		human: overlap updated Dunaway with human scRNAseq (at least 3)		Mouse esophagus	Mouse esophagus	Mouse Oral mucosa		mouse overlap; at least in two		mouse specific not in any human datasets	human specific at least in two human datasets; not any overlap with mouse datasets	overlap mouse and human		our multiplex markers and how often they are mentioned in basal cell datasets
updated Dunaway et al. 2019; PMID: 31451683		Owen et al., 2018; PMID: 30323168	Rochman et al. 2022; PMID: 35472002	Ding et al. 2024; PMID: 38637492	Busslinger et al. 2021; PMID: 33691112	Pan et al. 2022; PMID: 35418165									McGinn et al. 2021; PMID: 33972733; Supplementary Table 2	Hirose et al. 2023; PMID: 36115578; GSE197558	Jones et al. 2019; PMID: 30472156; clusters 1&2									updated Dunaway et al. 2019; PMID: 31451683	Owen et al., 2018; PMID: 30323168	Rochman et al. 2022; PMID: 35472002	Ding et al. 2024; PMID: 38637492	Busslinger et al. 2021; PMID: 33691112	McGinn et al. 2021; PMID: 33972733; Supplementary Table 2	Hirose et al. 2023; PMID: 36115578; GSE197558	Jones et al. 2019; PMID: 30472156; clusters 1&2	human overlap; at least in two	mouse overlap; at least in two	mouse specific; not in any human datasets	human specific at least in two human datasets; not any overlap with mouse datasets	overlap mouse and human (column G and N)	basal cell marker "reliaibility"
AAMP		ABCA1	ABCA1	SEPT10	ABCA1	AAED1		ABCA1	ABCA1	ABCA1	ASS1		ABCA1		2024-03-02	2024-09-10	1700019D03RIK		4930523C07RIK		4930523C07RIK	ABCA1	AJUBA		MECP2	x													1
AARS2		ABCC3	ABCC3	AASDH	ABCC3	ABCE1		ABCC3	ABCC3	ABCC3	CAV1		ABCC3		ACTB	ABCB1B	2210013O21RIK		ACP5		ACP5	ABCC3	ARHGAP24		TP63				x										1
AASS		ABHD8	ABI3BP	ABCA1	AKAP9	ADORA2B		ADAMTSL5	AHCYL2	ANKH	COL17A1		AHCYL2		ADSS	ABHD14A	2700046G09RIK		ACSL3		ACSL3	ADAMTSL5	ARHGEF28		ITGB1	x	x	x		x	x			x					6
ABCB7		ABI2	ADH1C	ABCC3	ALDH3A2	APP		ADH1C	ANKH	APP	CXCL14		ANKH		AMOTL2	AC166172.1	4930523C07RIK		ADAMTS1		ADAMTS1	ADH1C	ARMCX1		KRT14	x	x	x	x	x	x			x					7
ABCC3		ADAM23	AHCYL2	ABCC5	ANKH	ARL4C		ADORA2B	AP2B1	ASS1	DKK3		AP2B1		AR	AC241534.1	ACTA2		ADGRL2		ADGRL2	ADORA2B	BCAM		SLC3A2	x		x		x			x	x					5
ABLIM2		ADAMTSL5	AJUBA	AC025335.1	ANKRD12	ASS1		AHCYL2	APP	C1R	DST		APP		ARHGAP18	ACAD10	ACYP2		AFF3		AFF3	AHCYL2	BOC		KRT15	x		x	x	x	x	x	x	x	x			x	10
ABRACL		ADARB1	AMOTL1	AC090498.1	APP	ATRX		AJUBA	ASS1	CAV1	IGFBP5		ASS1		ASPH	ACP5	ADAMTS1		AGRN		AHNAK2	AKAP9	CAV1		BSG	x													1
ACOT1		ADM	ANKH	ACKR3	ARHGAP5	BCAM		AKAP9	BASP1	CDH13	LAMB3		BASP1		ATF4	ACSF2	ADAMTSL5		AHNAK2		AMER1	ALDH3A2	CAV2		YAP1	x			x								x		3
ADCY9		AGO2	ANTXR1	ACSF2	ARL4C	BEX2		ALDH3A2	BCAM	CDH3	MOXD1		BCAM		ATP5C1	ACSL3	ADCK3		AHSA2		ANGPTL4	AMOTL1	CCDC3		PDPN	x	x		x			x		x	x			x	7
ADD3		AGPAT4	AP2B1	ACTN1	ASS1	BIRC3		AMOTL1	C1R	CLSTN1	NTRK2		C1R		B2M	ACVR2B	ADD3		AJUBA		ANLN	ANKH	CDCA7		ALDH3A1	x			x		x			x					4
AGPAT1		AGR2	APCDD1	ADAMTSL5	ATF3	BMP2		ANKH	CAV1	COL17A1	PCDH7		CAV1		BHLHE40	ACY1	AGPAT4		AMER1		APOE	ANTXR1	CDH13		PML	x			x					x			x		4
AHCYL2		AHCYL2	ARL4C	ADH1C	ATP1B3	BOC		ANTXR1	CAVIN1	CXCL14	SLC7A5		CCDC146		BLVRB	ADAL	AHSA2		ANGPTL4		ARHGAP25	AP2B1	CDH3		XPC	x			x					x			x		4
AJUBA		AHI1	ASS1	ADH5	ATRX	BST2		AP2B1	CCDC146	DKK3	TFAP2B		CCDC3		BTBD2	ADAMTS19	AKAP12		ANLN		ARMCX3	APOL1	CLSTN1		IDH1	x													1
AK4		AHR	BASP1	ADORA2B	BCL11A	C12orf45		APOL1	CCDC3	DST	TNS4		CD74		BTG1	ADAMTS6	AKAP9		APOE		ASAP2	APP	CMTM3		NGFR	x	x		x				x	x					5
ALDH1L2		AHSA2	BEX2	AFMID	C12orf57	C1R		APP	CD74	FAT1			CDH13		CAPG	ADCY3	ALDH7A1		ARHGAP24		ATIC	ARL4C	COL17A1		BCL2	x							x						2
ALDH3A1		ANDPTL2	BEX4	AGL	C17orf76-AS1	C6orf141		ARHGAP24	CDH13	FHL2			CDH3		CDKN1A	ADGRA3	ANGPTL2		ARHGAP25		AURKB	ASS1	COL18A1		ITGB4	x	x	x		x	x	x			x			x	8
ALDH6A1		ANGPT1	BGN	AGRN	C1R	CALD1		ARHGEF28	CDH3	GPNMB			CH25H		CFL2	ADGRF5	ANGPTL4		ARHGEF28		BDNF	ATF3	COL7A1		CAV1	x	x	x	x	x	x	x		x	x			x	10
ALDH7A1		ANKH	BOC	AHCYL2	C6orf48	CAV1		ARL4C	CH25H	IFITM3			CLSTN1		CHCHD10	ADGRL2	ANXA6		ARID5B		BHLHB9	ATP1B3	CRIM1		SLC2A1	x		x	x		x			x					5
AMPD2		ANKRD10	BTG2	AJUBA	CAV1	CCL2		ARMCX1	CKB	IGFBP5			CLU		COMMD9	ADRA1B	AP1S3		ARMCX1		BIRC5	ATRX	DKK3
ANO6		ANKRD18A	C21ORF91	AK4	CCDC146	CCNB1IP1		ASS1	CLSTN1	IL18			COL14A1		COMT	AFF3	APOE		ARMCX3		BMP3	BASP1	DLK2		EZH2											x
ANXA11		ANPEP	C2CD2	AKAP1	CCND2	CCND2		ATF3	CLU	IL1R2			COL17A1		COQ10B	AGK	APOPT1		ASAP2		BMP4	BCL11A	DLL1		MKI67											x
APMAP		AP2B1	CALCOCO1	AKAP9	CCNL2	CD3EAP		ATP1B3	COL14A1	ITGB4			COL18A1		COX4I1	AGO4	ARHGAP24		ASCL2		BUB1B	BCL6	DSG2		CCNA2											x
ARAF		APOBEC3G	CAV1	ALDH2	CD74	CDH3		ATRX	COL17A1	KRT14			CTNNAL1		COX7B	AGR2	ARID4A		ATIC		CAPSL	BCL7A	DST		TOP2A											x
ARHGEF40		APOL1	CCDC3	ALDH3A1	CD81	CDIP1		BASP1	COL18A1	KRT19			CTSF		CRACR2B	AGRN	ARID5B		AURKB		CASP6	BEX2	EDARADD
ARMCX2		APP	CCND2	ALDH3A2	CDH13	CH25H		BCAM	CRTAP	LAMB3			CXCL14		CSRP1	AHNAK2	ARMCX1		BCAM		CBS	BGN	EFEMP1
ASS1		AR	CD74	ALDH4A1	CDH3	CHD1		BCL11A	CTDSPL	MATN2			CYBRD1		CTSC	AI429214	ARMCX3		BDNF		CCDC18	BIRC3	FGFR2
ATP1A1		ARFGEF3	CDCA7	ALDH6A1	CDK5RAP3	CITED2		BCL6	CTNNAL1	MOXD1			CYP2S1		CWC15	AJUBA	ARXES2		BHLHB9		CCDC34	BMP2	FOXA1
ATP1B3		ARHGAP22	CDH13	ALDH7A1	CHD3	CKB		BCL7A	CTSF	MXRA5			DKK3		CXCL10	AKAP1	ASCL2		BIRC5		CCDC68	BST2	FSCN1
ATP2B1		ARHGAP24	CDHR1	ALKBH2	CIRBP	CLU		BEX2	CXCL14	NINJ1			DLK2		DDX39B	ALG12	ASPN		BMP3		CCNA2	C12orf45	FST
BAG3		ARHGAP29	CFB	ALKBH7	CKB	COL17A1		BGN	CYBRD1	NTRK2			DLL1		DEFB1	ALKBH2	B3GLCT		BMP4		CCNB1	C12orf57	FTH1
BASP1		ARHGEF10	CH25H	AMN	CLSTN1	CPE		BIRC3	CYP2S1	PCDH7			DST		DGUOK	ALMS1	BAMBI		BOC		CCNB2	C1R	FZD10
BBS4		ARHGEF28	CHD3	AMOTL1	CLU	CREBRF		BMP2	DEGS1	PTHLH			EFEMP1		DNAJB4	ALOX12E	BBX		BTG2		CCND1	C1S	GPNMB
BCAM		ARL9	CLSTN1	ANK3	COL14A1	CRTAP		BOC	DHRS3	CAVIN1			ETS2		DUSP1	AMER1	BCL2		BUB1B		CCNE2	C6orf48	GPSM2
BCAT2		ARMCX1	COL17A1	ANKH	COL17A1	CTNNAL1		BST2	DKK3	SERPINE2			FAT1		DUSP5	ANGPTL4	BHLHB9		CAPSL		CD63	CALD1	IGFBP3
BCKDHB		ARPC1B	CRIM1	ANKRA2	COL18A1	CTSV		C12orf45	DLK2	SESN3			FBXO2		ECI1	ANKRD10	BIN1		CASP6		CDC20	CARS	IGFBP5
BCL2		ARRDC4	CROT	ANKRD65	COL7A1	CXCL14		C12orf57	DLL1	SH3PXD2A			FGFR2		EEF2	ANKRD29	BMP7		CAV1		CDC45	CAVIN1	IL1R2
BCL2L1		ARVCF	CRTAP	ANOS1	CREBRF	CXCL2		C1R	DST	SLC1A3			FHL2		EGR1	ANKS6	BOC		CAV2		CDCA2	CCDC146	ISYNA1
BCL7A		ASB2	CTDSP2	ANTXR1	CRTAP	CXCL3		C1S	EFEMP1	SLC1A4			FST		EGR2	ANLN	BPHL		CBS		CDCA3	CCNB1IP1	ITGA3
BIRC2		ASB9	CTDSPL	ANXA4	CSRP1	CYBRD1		C6orf48	ETS2	SLC7A5			GLUL		EIF3H	ANTXR1	BRDT		CCDC18		CDCA5	CD40	ITGA6
BMI1		ASS1	CXCL14	ANXA8	CTDSP2	CYR61		CALD1	FAT1	SOX4			GPNMB		EIF4B	APBB1	BTG2		CCDC3		CDCA8	CD74	ITGB4
BSG		ATP1B1	CYBRD1	ANXA8L1	CTDSPL	DCAF13		CARS	FBXO2	SOX6			IFITM1		EPHX1	APCDD1	BVES		CCDC34		CDK1	CDHR1	KRT15
BST2		ATP2B1	CYP2S1	AP2B1	CTSF	DCN		CAV1	FGFR2	TFAP2B			IFITM2		ERRFI1	APIP	C1S1		CCDC51		CDO1	CFB	KRT19
BTN3A3		ATP6V1B1	CYR61	APEX1	CXCL14	DEGS1		CAVIN1	FHL2	TNC			IFITM3		ETS2	APOL7A	CASP12		CCDC68		CELF4	CH25H	LAMA3
C21ORF91		ATXN2	DHRS3	APOL1	DCN	DKK3		CCDC146	FST	TNS1			IGFBP3		FAM107B	AQP11	CCDC112		CCNA2		CENPA	CHD3	LAMA5
C2ORF74		AXIN2	DKK3	APP	DDX17	DLK2		CCDC3	GABRE	TNS4			IGFBP5		FAM110C	AQP4	CCDC3		CCNB1		CENPF	CIRBP	LAMB3
CAPNS2		BASP1	DLK2	ARHGAP24	DEGS1	DST		CCNB1IP1	GLTSCR2	WNT10A			IL18		FAM173A	AQP5	CCDC68		CCNB2		CENPH	CKB	LAMC2
CARD10		BBS10	DSG2	ARHGEF19	DHRS3	DUSP14		CCND2	GLUL	ZFP36L2			IL1R2		FAM241A	ARFGAP3	CCDC88A		CCND1		CENPK	CLIP4	LFNG
CASK		BCAM	DST	ARHGEF28	DKK3	DUSP6		CD40	GPNMB				ITGA3		FAM96A	ARHGAP25	CCK		CCND2		CENPM	CLMN	MATN2
CAST		BCL2L14	DTX3L	ARHGEF35	DLL1	EDN1		CD74	HLF				ITGB1		FBXO32	ARHGAP33	CD302		CCNE2		CENPS	CLU	MEGF6
CAV1		BCL6	EFEMP1	ARID5B	DST	EMP3		CDCA7	HSPA2				ITGB4		FGFBP3	ARHGEF17	CD63		CD109		CENPW	CMBL	MOXD1
CAV2		BCL7A	EGR1	ARMC10	EEF1A1	EVA1C		CDH13	IFITM1				JAG2		FOS	ARHGEF25	CDCA7L		CD63		CEP57	CMTM4	PDGFA
CAVIN1		BGN	EHD3	ARMCX1	EEF2	FBLIM1		CDH3	IFITM2				KRT14		FOSB	ARHGEF28	CDH13		CDC20		CIB2	CMYA5	PDPN
CAVIN2		BIRC3	ETS2	ASCL2	EIF3E	FBXO2		CDHR1	IFITM3				KRT19		FOXA1	ARHGEF39	CFAP69		CDC45		CISD3	COL14A1	PFN2
CAVIN3		BSDC1	FAT1	ASPH	EIF3L	FBXW7		CFB	IGFBP3				LAMA5		GADD45A	ARHGEF4	CFAP97		CDCA2		CIT	COL16A1	PTPRZ1
CBLB		BST2	FBXW7	ASS1	EIF4A2	FCGRT		CH25H	IGFBP5				LAMB2		GALNT18	ARMC2	CIB2		CDCA3		CKAP2	COL27A1	RBBP8
CBR1		C11ORF1	FGD6	ATF3	EIF4B	FERMT2		CHD3	IL18				LAMB3		GDI2	ARMC3	CLSTN1		CDCA5		CKAP2L	CPE	ROBO2
CBR4		SHFL	FHL2	ATP1A1	FAM179B	FST		CIRBP	IL1R2				MATN2		GM10076	ARMC9	CMTM3		CDCA7		CLDN7	CREBRF	SLC1A3
CBX6		C1R	FLNA	ATP1B3	FAT1	GAMT		CKB	ITGA3				MOXD1		GM16136	ARMCX1	COL12A1		CDCA7L		CLSPN	CROT	SOX4
CCDC102A		C1S	FOXQ1	ATXN10	FBL	GBP1		CLIP4	ITGB1				MXRA5		H2AFV	ARNTL2	COL18A1		CDCA8		COL8A1	CRTAP	ST6GALNAC2
CCM2		C2	FTH1	AUTS2	FGFR2	GEM		CLMN	ITGB4				NF1		HBEGF	ART4	COL6A1		CDH13		COQ8A	CTDSP2	TENM2
CCNC		C22ORF46	GABRE	BAP1	FHL2	GLIPR1		CLSTN1	JAG2				NINJ1		HLF	ARVCF	COL6A2		CDH3		CORO2A	CTDSPL	TFCP2L1
CCS		C3	GLTSCR2	BASP1	FLNA	GPATCH4		CLU	KRT14				NPPC		HMGCS1	ASAP2	COL8A1		CDK1		CPM	CTNNAL1	THSD4
CD151		C8ORF58	GLUL	BCAM	FOS	HSPA2		CMBL	KRT15				NTRK2		HOXA5	ASCL2	CREB5		CDO1		CPN1	CTSF	TMEM132A
CD276		CACNA1D	GPNMB	BCL11A	FOXN3	IFITM2		CMTM4	KRT19				PCDH7		HS3ST1	ASPHD2	CREM		CELF4		CREB5	CXCL14	TNC
CD59		CACNB2	GSR	BCL2L13	FOXP1	IFNGR1		CMYA5	LAMA3				PTHLH		HTRA1	ASPM	CRIP1		CENPA		CRIP1	CXCL2	TNS4
CDC14A		CAPN6	GSTM2	BCL6	FTH1	IGFBP5		COL14A1	LAMA5				PTPRZ1		IER5L	ASRGL1	CTGF		CENPF		CTGF	CYBRD1	TPBG
CDC42EP3		CAPS2	HAUS4	BCL7A	GABRE	IL1R2		COL16A1	LAMB2				CAVIN1		IFI27L2A	ATAD5	CXCL14		CENPH		CTH	CYP11A1	WNT10A
CDH13		CARS	HIST1H3I	BDKRB1	GADD45B	IRF1		COL17A1	LAMB3				RAPGEF5		IFRD1	ATAT1	D16ERTD472E		CENPK		CYP2B10	CYP27A1
CDH3		CAV1	HLF	BEX2	GAS5	ISOC1		COL18A1	LAPTM4B				RBBP8		IRAK2	ATIC	DCN		CENPM		CYP4B1	CYP2S1
CHL1		CBLB	HOPX	BHLHE41	GAS6	ITM2A		COL27A1	MATN2				SERPINE2		IRS2	ATP10B	DECR1		CENPS		DECR1	CYR61
CISD1		CBX6	HSPA2	BLCAP	GEM	KIAA0040		COL7A1	MEGF6				SESN3		IVD	AURKB	DHRS9		CENPW		DHRS9	DAB2IP
CLDN12		CCBE1	IFITM1	BMP2	GLTSCR2	LAMA3		CPE	MOXD1				SH3PXD2A		JUNB	AUTS2	DKK3		CEP57		DNPH1	DEGS1
CLIC3		CCDC146	IFITM3	BMP7	GLUL	LAMB3		CREBRF	MXRA5				SLC16A1		JUND	AV039307	DLK2		CIB2		DSCC1	DHRS3
CLIP2		CCDC190	IGFBP3	BNC1	GPNMB	LAMC2		CRIM1	NAP1L1				SLC1A3		KLF4	AV099323	DLL1		CISD3		DUT	DRAM1
CLYBL		CCDC191	IGFBP5	BNC2	GPX4	LAPTM4B		CROT	NF1				SLC1A4		KLF7	AXIN2	DMD		CIT		DZIP1	EDN1
CMTM3		CCDC3	IL18	BOC	HLF	LGALS1		CRTAP	NFIB				SLC7A2		KLF9	B3GALT2	DPYSL3		CKAP2		EHD2	EEF1A1
CMYA5		CCDC50	ITGB1	BOD1	HNRNPA1	LINC00478		CTDSP2	NINJ1				SLC7A5		KRT4	B3GALT5	DPYSL4		CKAP2L		EIF4E3	EEF2
CNOT8		CCNG2	ITGB4	BRAT1	HSPA2	LINC00675		CTDSPL	NPPC				SNCA		KXD1	B3GNT3	DSE		CLDN7		ELF3	EGR1
CNTROB		CD276	KDM6A	BTF3	IFITM1	LITAF		CTNNAL1	NTRK2				SNTB2		LAMTOR1	B3GNT9	DST		CLSPN		EPB41L3	EHD3
COL17A1		CD40	KRT14	BZW2	IFITM2	LSP1		CTSF	PCDH7				SOX4		LPAR6	B430010I23RIK	DTX3		CLSTN1		EPB41L4B	EIF3E
COL18A1		CD74	KRT15	C11orf1	IFITM3	MAGED2		CXCL14	PRNP				SOX6		MAFF	BARD1	DUSP6		CMTM3		EPCAM	EIF3L
COL7A1		CDH13	KRT19	C12orf45	IGFBP5	MATN2		CXCL2	PTHLH				SYNPO2		MARCKS	BBOF1	DZIP1		COL17A1		EPPK1	ETS2
COQ10B		CDH3	LAMA3	C12orf57	IL18	MIR22HG		CYBRD1	PTPRZ1				TENM2		MCL1	BBS1	ECHDC2		COL18A1		ESCO2	FAM132A
CPNE8		CDHR1	LAMB2	C14orf159	IL1R2	MLF1		CYP11A1	RAPGEF5				TFAP2B		MDH1	BBS10	EFEMP1		COL4A5		EVC2	FAT1
CRTC1		CEACAM1	LAMB3	C15orf61	IL6ST	MOXD1		CYP27A1	RBBP8				TNC		MT-CO2	BBS12	EFNB1		COL7A1		EZH2	FBL
CRY1		CEMIP	LAMC1	C19orf48	ILF3	MSN		CYP2S1	SERPINE2				TNNT1		MT-CO3	BBS4	EGFL6		COL8A1		FADS1	FBLN1
CTSA		CERCAM	LAPTM4B	C1orf132	IMPDH2	MYADM		CYR61	SESN3				TNS1		MZT1	BBS5	EMP3		COQ8A		FADS2	FBXO2
CXCL14		CFAP44	LDB1	C1orf21	IRF1	MYL9		DAB2IP	SH3PXD2A				TNS4		NDUFA4L2	BC025920	EVA1C		CORO2A		FAM71A	FBXO44
CYBRD1		CFB	LEPREL1	C1R	IRF2BP2	NCBP2		DCN	SLC16A1				TPM2		NDUFS2	BC030867	EVC2		CPM		FAM83D	FBXW7
DDB2		CH25H	LGALS8	C1S	ITGA3	NEDD9		DEGS1	SLC1A3				VIT		NFIB	BC048403	EXO5		CPN1		FBXO32	FCGRT
DDIT3		CHI3L2	LIMA1	C21orf91	ITGA6	NFIB		DHRS3	SLC1A4				WNT10A		NFKBIZ	BC065397	EYA1		CREB5		FBXO5	FGD6
DEPTOR		CHIC1	MEF2A	C5orf38	ITGB1	NINJ1		DKK3	SLC3A2				ZFP36L2		NR4A2	BC065403	FADS1		CRIM1		FGFBP3	FHL2
DKK3		CHPF	MEGF6	C5orf45	ITGB4	NIP7		DLK2	SLC7A1						NSMCE1	BCAM	FADS2		CRIP1		FIGNL1	FJX1
DNAJB14		CHST11	MOXD1	C6orf48	ITPRIPL2	NPPC		DLL1	SLC7A2						NT5DC2	BCL11A	FAM117A		CTGF		FILIP1L	FLNA
DNAJC13		CHST15	MXRA5	C8orf82	ITSN1	NRP2		DRAM1	SLC7A5						NUDT1	BCL6B	FAM118A		CTH		FSTL1	FOS
DNAJC19		CLIP4	MXRA7	C9orf3	JAG2	NTF3		DSG2	SNCA						OARD1	BDNF	FAM129A		CXADR		FUOM	GABRE
DNM1L		CLMN	NAP1L1	CA11	JUNB	NTRK2		DST	SNTB2						PCBD2	BEND3	FAM69B		CYP2B10		GADD45G	GAMT
DPF2		CLSTN1	NF1	CA12	KDSR	NUDT4		EDARADD	SOX4						PCF11	BHLHB9	FBLN1		CYP4B1		GDPD2	GAS6
DSG2		CLU	NPNT	CACHD1	KLHL5	PAK1IP1		EDN1	SOX6						PGRMC1	BHLHE22	FBXO32		DCN		GGA2	GBP1
DST		CMBL	NPR3	CACNB4	KRT14	PCDH7		EEF1A1	SYNPO2						PIK3R1	BHLHE41	FBXW17		DECR1		GGTA1	GEM
DUS2		CMTM3	NRM	CALD1	KRT15	PDLIM3		EEF2	SYT8						PLS3	BIRC5	FCGRT		DHRS9		GNAI1	GHR
DYRK1B		CMTM4	NTRK2	CAMSAP2	KRT19	PFKFB3		EFEMP1	TENM2						POF1B	BLM	FGD2		DKK3		GPC3	GLI3
ECI2		CMYA5	PARP14	CARS	KTN1	PLAU		EGR1	TFAP2B						POLD4	BMF	FGFR1		DLK2		GPRC5A	GLTSCR2
EDARADD		CNTRL	PBX2	CAV1	LAMA3	PNO1		EHD3	TFCP2L1						PPFIBP2	BMP2	FILIP1L		DLL1		GPT	GLUL
EHD1		COL14A1	PCDH7	CAV2	LAMA5	POLR1C		EIF3E	THSD4						PPP1CC	BMP3	FLRT3		DNPH1		GPX8	GPX4
EHD2		COL16A1	PHF3	CBFA2T2	LAMB3	POLR1E		EIF3L	TNC						PTPN14	BMP4	FLYWCH1		DSCC1		H1FX	GSR
EHD3		COL17A1	PINLYP	CBR1	LAPTM4B	PSAT1		ETS2	TNNT1						PUF60	BNC1	FMO1		DSG2		H2AFV	HIBADH
EIF2AK3		COL18A1	PRKAB2	CBX1	LGR6	PTHLH		EVA1C	TNS1						RAB24	BNC2	FMO2		DST		HALR1	HLF
EIF4A2		COL27A1	PRNP	CCAT1	LITAF	PTRF		FAM132A	TNS4						RAB7B	BOC	FNDC4		DUT		HELLS	HNRNPA1
ELF4		COL4A5	PTPN14	CCDC137	LUC7L3	PTRH2		FAT1	TPM2						RASSF1	BPIFA1	FSTL1		DZIP1		HIST1H1D	HOPX
EPB41L1		COL4A6	PTPRS	CCDC146	LY6E	RAB30		FBL	VIT						RND3	BUB1	FTH1		EDARADD		HIST1H2AB	HSPA2
EPB41L2		COL6A1	PTPRZ1	CCDC3	MAT2B	RAB32		FBLN1	WLS						RPL10A	BUB1B	FZD1		EFEMP1		HIST1H2AE	IFITM1
ERAP1		CPA6	CAVIN1	CCDC51	MATN2	RAB34		FBXO2	WNT10A						RPL13	C030014I23RIK	GADD45G		EFNB1		HMGN2	IFITM2
ERAP2		CPE	RBBP8	CCDC80	MEGF6	RBPJ		FBXO44	ZFP36L2						RPL18A	C1QTNF12	GAS6		EHD2		HMMR	IFITM3
ERF		CRHR1-IT1	RBM4B	CCNB1IP1	MIR205HG	RRS1		FBXW7	ZNF395						RPL3	C2	GDPD2		EIF4E3		HOTAIRM1	IGF1R
ERLIN2		CTNNAL1	SELENBP1	CD109	MLL	SELM		FCGRT							RPL8	C230013L11RIK	GGT1		ELF3		HPGD	IGFBP6
ETFRF1		CTSF	SESN3	CD151	MOXD1	SERPINE2		FGD6							RPL9	CACHD1	GLI1		EMP3		HS3ST6	IL18
EVC		CXCL11	SH3PXD2A	CD40	MXRA5	SERTAD4-AS1		FGFR2							RPLP0	CADM1	GM26710		EPB41L3		ID3	IMPDH2
EVI5		CXCL14	SLC1A3	CDC42EP4	NAP1L1	SLC16A1		FHL2							RPS10	CAPSL	GM5127		EPB41L4B		IER5L	IRF1
EXOG		CXCR4	SLC1A4	CDCA7	NCOR2	SLC39A1		FJX1							RPS12-PS3	CAR8	GPC3		EPCAM		IFT81	ISOC1
FAM117A		CYBRD1	SLC2A1	CDCA7L	NFAT5	SLC6A6		FLNA							RPS24	CARD10	GPHA2		EPPK1		IGF2BP3	ITGB1
FAM53A		CYP11A1	SLC3A2	CDCP1	NFIA	SLC7A5		FOS							RPS4X	CARF	GPM6B		ESCO2		IGFBP2	ITSN1
FAT1		CYP27A1	SLC40A1	CDH13	NFIB	SNCA		FSCN1							RPS5	CASP6	GPNMB		EVA1C		INCENP	JAG2
FAT2		CYP2S1	SLC43A3	CDH22	NFIC	SNHG15		FST							RPS7	CASTOR1	GPX8		EVC2		IPMK	KCNE3
FAXC		CYYR1	SLC7A1	CDH3	NINJ1	SOCS3		FTH1							RTRAF	CAV1	GRP		EZH2		IQCB1	KCNK10
FBXO2		DAB2IP	SLC7A5	CDK6	NISCH	SOX4		FZD10							SERHL	CAV2	GSAP		FADS1		ITGB3BP	KDSR
FBXO6		DBP	SNAI2	CEBPD	NR4A1	SPRY2		GABRE							SERPINB6A	CBLB	GSTT1		FADS2		ITM2C	KIAA0040
FBXW11		DDIT4	SOX6	CELSR1	NTRK2	SRSF1		GAMT							SLC25A11	CBS	H2-DMB1		FAM110C		KCNH1	KIF13A
FEZ2		DKK3	SP100	CELSR2	PCDH7	STMN1		GAS6							SLC25A25	CC2D2A	HEG1		FAM71A		KCTD14	KITLG
FGFR1		DKK4	ST6GALNAC2	CEP68	PDLIM1	STOM		GBP1							SMAD7	CCBE1	HMCN1		FAM83D		KIF11	KLHL5
FHL2		DLGAP1-AS5	STOM	CERS3	PHIP	SYT8		GEM							SMIM20	CCDC125	HMGCS2		FBXO32		KIF15	KLK5
FLNA		DLK2	STON2	CERS6	PIK3R1	TACC1		GHR							SOX21	CCDC136	HOMER3		FBXO5		KIF20A	KRT14
FLOT1		DLL1	TANC2	CH17-360D5.2	PLEC	TFAP2B		GLI3							SOX6	CCDC141	HPGD		FERMT1		KIF20B	KTN1
FLRT3		DLL3	TFAP2B	CH25H	PLXNB1	THSD4		GLTSCR2							SSBP3	CCDC148	HSPG2		FGFBP3		KIF21A	LAMB2
FMO2		DLX3	TFCP2L1	CHD9	PNRC1	TIMM8A		GLUL							TBX1	CCDC15	IFT43		FGFR2		KIF22	LAMC1
FOXA1		DNMT3A	THSD4	CHL1	PRNP	TIMP1		GPNMB							TMEM258	CCDC163	IFT57		FGFR3		KLF15	LAPTM4B
FOXO3		DOCK10	TIMP1	CIR1	PTHLH	TM2D3		GPX4							TOPORS	CCDC17	IFT81		FIGNL1		KLHDC8B	LDB1
FRMD4A		DOCK8	TLR3	CIRBP	CAVIN1	TMEM237		GSR							TRA2A	CCDC173	IGFBP4		FILIP1L		KNL1	LETMD1
FTH1		DRAM1	TNS1	CISD1	RAPGEF5	TNC		HIBADH							TRIB1	CCDC18	IGFBP5		FOXA1		KNSTRN	LIMA1
FTL		DST	TNS3	CKB	ROR1	TNFRSF21		HLF							TUBB2A	CCDC191	IGFBP6		FOXP2		KRT7	LINC01315
FTO		DUOX2	TNS4	CLDN1	RPL13A	TNNT1		HNRNPA1							TXNIP	CCDC3	IGFBP7		FSCN1		LASP1	LITAF
FXN		DYRK1B	TP53I11	CLIP2	SEC62	TNS4		HOPX							UBALD2	CCDC34	IL1R2		FST		LMO1	LTBP2
FXYD3		E2F6	TPBG	CLIP4	SERPINE2	TP53AIP1		HSPA2							VEGFB	CCDC51	IQCB1		FSTL1		LNCPINT	LY6E
FXYD5		EDARADD	TPM2	CLMN	SERPINF1	TPBG		IFITM1							VSNL1	CCDC68	ISYNA1		FTH1		LOCKD	LZTS1
FZD10		EFEMP1	TXNIP	CLNS1A	SESN3	TXLNG		IFITM2							WFDC2	CCDC74A	ITGA6		FUOM		LRRC26	MAT2B
GBA		EHD3	VIT	CLSTN1	SFRP1	TXNIP		IFITM3							ZC3H12A	CCDC77	ITM2A		FZD10		LUZP1	MIPOL1
GBE1		EID3	WNT4	CLUAP1	SH3PXD2A	TXNRD1		IGF1R							ZFAND5	CCL11	ITM2C		GADD45G		LYPD6B	MIR99AHG
GCDH		EIF2AK2	ZFP36L2	CMBL	SLC1A3	UBALD1		IGFBP3							ZFP467	CCNA2	ITPKB		GALNT18		MAGED1	MST1R
GCSH		ELN	ZMYM6NB	CMTM4	SLC1A4	VIT		IGFBP5							ACKR3	CCNB1	KCTD14		GDPD2		MCM7	MXRA5
GJB2		ERAP2	ZNF395	CMYA5	SLC3A2	WLS		IGFBP6							ACOT1	CCNB2	KLF15		GGA2		MEX3A	MXRA7
GLRX2		ERCC6	ZNF91	CNIH1	SLC5A3	WNT10A		IL18							ADGRG6	CCND1	KLHDC8B		GGTA1		MKI67	NAP1L1
GMDS		ETS2		COL14A1	SLC7A1			IL1R2							AGRN	CCND2	KRT15		GNAI1		MTHFD1	NF1
GNG2		EXOC4		COL16A1	SLC7A2			IMPDH2							ALCAM	CCNE2	KRT19		GPC3		MXD3	NFIA
GOLGA7B		FAM111A		COL17A1	SLC7A5			IRF1							AMOTL1	CCPG1OS	KRT24		GPNMB		NBEA	NFIB
GPSM1		FAM132A		COL18A1	SLCO3A1			ISOC1							APLP2	CD109	KRT8		GPRC5A		NBL1	NFIC
GPSM2		FAM13B		COL27A1	SMC6			ISYNA1							ARMCX3	CD160	LASP1		GPSM2		NCAPG	NGFR
GSR		FAM169A		COL7A1	SNHG8			ITGA3							ATP1B1	CD320	LDHB		GPT		NCAPG2	NINJ1
GSS		FAM53A		COMMD6	SNTB2			ITGA6							BACH2	CDC20	LEF1		GPX8		NDC80	NPPC
GSTO1		FAM89B		COPS2	SOCS3			ITGB1							BCAM	CDC23	LFNG		H1FX		NEIL3	NPR3
GUK1		FAT1		CRIM1	SOX4			ITGB4							BEND5	CDC25A	LGALS1		H2AFV		NRXN1	NRP2
GYG1		FBLN1		CROT	SOX6			ITSN1							CDO1	CDC25C	LGR6		HALR1		OCIAD2	NTRK2
H1-0		FBXL12		CRTAP	SPARC			JAG2							CEBPD	CDC45	LIX1L		HELLS		OIT1	OBSCN
H1-10		FBXL2		CSAD	SQSTM1			KCNE3							CIRBP	CDC6	LMCD1		HIST1H1D		ORMDL3	OBSL1
HADHB		FBXO2		CSRP2	SRRM2			KCNK10							CLDN7	CDCA2	LNCPINT		HIST1H2AB		PAPPA	PARP3
HIBADH		FBXO39		CTDSPL	SRSF11			KDSR							CMTM3	CDCA3	LPIN2		HIST1H2AE		PBK	PCDH7
HIP1		FBXO41		CTNNAL1	SVIL			KIAA0040							COL4A1	CDCA5	LRRC26		HMCN1		PCLAF	PDLIM1
HOMER3		FBXO44		CTSF	SYNE2			KIF13A							COL4A2	CDCA7	LUZP1		HMGN2		PDE7A	PHLDB1
HOPX		FCGRT		CX3CL1	SYNPO2			KITLG							COL4A5	CDCA7L	MAGED1		HMMR		PDK4	PLA2R1
HP1BP3		FEZ2		CXADR	SYT8			KLHL5							CPM	CDCA8	MAGED2		HOTAIRM1		PDZD2	PLXNB1
HSPA1A		FGF1		CXCL14	TAPBP			KLK5							CPQ	CDCP1	MAGEH1		HOXA5		PIK3IP1	POLR1E
HSPA1B		FGFR2		CXCL2	TENM2			KRT14							CYP2F2	CDH13	MARK1		HPGD		PLCB1	PRKAB2
HSPA2		FHL2		CYB561A3	TFAP2B			KRT15							DAP	CDH24	MEIS2		HS3ST6		PLET1	PRNP
HSPA6		FHOD3		CYB5D2	TFCP2L1			KRT19							DAPK2	CDH3	MSL3L2		HS6ST1		POLA1	PSAT1
IDH1		FJX1		CYB5R1	TGFBR3			KTN1							DBN1	CDH4	MTMR11		HSPG2		PPIC	PTHLH
IFIT3		FNDC3A		CYBRD1	THSD4			LAMA3							DHRS9	CDH9	MTUS2		HTRA1		PPP2R2C	PTPN14
IFITM1		FRAT2		CYP11A1	TNC			LAMA5							DLK1	CDK1	MYBPC1		ID3		PRC1	PTPRS
IFITM2		FSCN1		CYP27A1	TNFRSF21			LAMB2							DOCK11	CDKN3	NBEA		IER5L		PROCR	PXDC1
IFITM3		FST		CYP2S1	TNRC6B			LAMB3							DUSP10	CDO1	NBL1		IFT81		PRR7	RAB30
IFRD1		FZD10		CYP4X1	TNS1			LAMC1							EID2	CDT1	NCEH1		IGF2BP3		PTCH1	RAMP1
IL18		FZD10-AS1		CYR61	TNS4			LAMC2							EPCAM	CECR2	NFATC1		IGFBP2		PTN	RAPGEF5
IL1R2		FZD3		D2HGDH	TXNIP			LAPTM4B							EVL	CELF4	NGFR		IGFBP3		PYGB	ROR1
IMPA1		GABARAPL1		DAB2IP	WLS			LDB1							FARP1	CELSR1	NIPSNAP1		IGFBP4		RACGAP1	RPL13A
IMPA2		GALNT1		DAPL1	WNT10A			LETMD1							FKBP9	CENPA	NPPC		IGFBP5		RAD51	RPS4Y1
INPPL1		GALNT14		DDB2	ZFP36L2			LFNG							FOXQ1	CENPE	NPTX1		IGFBP7		RAD51AP1	RPUSD4
IRS1		GALNT18		DDIT3	ZNF292			LGALS1							FRAS1	CENPF	NRTN		IL1R2		RBMS3	SAA1
ISYNA1		GALNT6		DDR1	ZNF395			LIMA1							FZD2	CENPH	NRXN1		INCENP		RBP4	SCPEP1
ITGA3		GBP2		DEGS1	ZNFX1-AS1			LINC01315							GDPD1	CENPK	NTF3		IPMK		RDM1	SELENBP1
ITGA6		GBP3		DEPTOR				LITAF							GEM	CENPM	NTRK2		IQCB1		REEP1	SERPINE2
ITGB1		GHR		DHRS3				LTBP2							GM12446	CENPN	OCIAD2		ISYNA1		RERG	SESN3
ITGB4		GLI3		DHRS4-AS1				LY6E							GNAS	CENPP	PALLD		ITGA3		RHOC	SH3PXD2A
IVNS1ABP		GLUL		DHX40				LZTS1							GPRC5A	CENPS	PALMD		ITGA6		RRM1	SLC16A1
JAG2		GPC4		DKK3				MAT2B							GULP1	CENPU	PAPPA		ITGB3BP		SAPCD2	SLC1A4
KCTD18		GPNMB		DLG5				MATN2							H2-AB1	CENPW	PATZ1		ITGB4		SEMA3D	SLC2A1
KLF9		GPR107		DLK2				MEGF6							HOTAIRM1	CEP112	PCBD1		ITM2A		SGO2A	SLC39A1
KRT14		GPR35		DLL1				MIPOL1							ID1	CEP126	PCDH19		ITM2C		SH3RF1	SLC39A13
KRT15		GRAMD1A		DMRTA1				MIR99AHG							IGFBP3	CEP164	PCDH20		KCNH1		SHANK1	SLC3A2
KRT19		GRB10		DNAJC4				MOXD1							ITM2A	CEP290	PDE4B		KCTD14		SHCBP1	SLC40A1
KRT24		GRK3		DNASE2				MST1R							LAMB1	CEP55	PDGFA		KIF11		SHMT1	SLC7A1
LAMB2		GSDMB		DOCK1				MXRA5							LDHB	CEP57	PFN2		KIF15		SIAH1A	SLC7A2
LAMB3		HCP5		DOCK7				MXRA7							LGR5	CEP72	PGAM5		KIF20A		SIVA1	SLC7A5
LAMC1		HECTD4		DRAM1				NAP1L1							LHFP	CEP83OS	PIK3IP1		KIF20B		SKA1	SLC7A8
LAMC2		HEG1		DSC3				NF1							LPGAT1	CEP89	PJA1		KIF21A		SLC12A2	SLCO3A1
LAMP2		HIBADH		DSE				NFIA							LPP	CFAP300	PKIA		KIF22		SLC16A11	SMC6
LAMTOR4		HLA-DMA		DSG2				NFIB							LTBP4	CFAP410	PLCB1		KLF15		SLC26A2	SNAI2
LAPTM4B		HLA-DOA		DST				NFIC							MEX3A	CHAF1B	PLEKHF2		KLHDC8B		SLC29A1	SNCA
LARP7		HLA-DPA1		EBAG9				NGFR							MTSS1	CHEK1	PLOD2		KNL1		SLC6A2	SNHG8
LATS2		HLA-DPB1		EBPL				NINJ1							MYH10	CHRNA1OS	PLPPR4		KNSTRN		SLCO4A1	SNTB2
LFNG		HLA-DQB2		ECSIT				NPPC							NAALADL2	CHST3	PLTP		KRT15		SMC4	SOCS3
LGR6		HLA-DRA		EDARADD				NPR3							NAV2	CHST7	POLK		KRT19		SMOC2	SOX12
LIMA1		HLA-DRB1		EDN1				NRP2							NBEA	CHTF18	POU3F1		KRT7		SMPDL3A	SOX6
LMAN1		HLA-DRB5		EEF1A1				NTF3							NRXN1	CIP2A	PPIC		KRT8		SMS	SP100
LNX2		HLA-DRB6		EEF1B2				NTRK2							NT5E	CISD3	PPP1R12B		LAMA3		SOX21	SPARC
LPCAT1		HLA-F		EEF1D				OBSCN							NUPR1	CIT	PPP1R14C		LAMA5		SPC24	SPRY2
LPIN2		HMCN1		EEF2				OBSL1							OIT1	CKAP2	PRELP		LAMB3		SPC25	STOM
LRIG1		HOPX		EFEMP1				PARP3							PAFAH1B3	CKAP2L	PRG4		LAMC2		SPTBN1	STON2
LRRC26		HOXA7		EFHC1				PCDH7							PARM1	CLCA3A2	PROCR		LASP1		STK39	SVIL
MACROH2A2		HSPG2		EFNA1				PDLIM1							PBX1	CLCA3B	PRPF40B		LDHB		SULT1D1	SYNPO2
MAN1B1		HTRA1		EFNA4				PDPN							PCSK5	CLCN2	PRRG1		LFNG		TACC3	SYT8
MAP2K6		ICAM1		EFNB1				PHLDB1							PEG3	CLDN23	PRSS23		LGALS1		TCF19	TANC2
MAPKBP1		IFI6		EGFR				PLA2R1							PID1	CLDN3	PTCH1		LMO1		TK1	TENM4
MCC		IFITM1		EGR1				PLXNB1							PRR5L	CLDN7	PTCH2		LNCPINT		TMEM107	TFAP2B
MCCC2		IFITM2		EGR2				POLR1E							PTOV1	CLIP2	PVR		LOCKD		TMEM246	TGIF1
MECP2		IFITM3		EGR3				PRKAB2							PTPRD	CLMN	PXMP2		LRRC26		TNFRSF19	TGIF2
MEF2A		IFNE		EHBP1				PRNP							PYGB	CLSPN	PYGB		LUZP1		TOP2A	TIMP1
MEX3D		IGF1R		EIF2A				PSAT1							QSOX1	CLSTN1	PYGL		LYPD6B		TPX2	TLE2
MOXD1		IGFBP3		EIF3D				PTHLH							RAB17	CLUAP1	PYGO1		MAGED1		TRIP13	TLR3
MMUT		IGFBP4		EIF3E				PTPN14							RBM3	CNTLN	RAB34		MAGED2		TRP63	TMEM237
MRC2		IGFBP5		EIF3L				PTPRS							RBPMS	COIL	RAPGEF5		MATN2		TSEN15	TNNT1
MSN		IGFBP6		EIF3M				PTPRZ1							REEP1	COL16A1	RASD1		MCM7		TSIX	TNS1
MSRB3		IGFBP7		ELMO3				PXDC1							RHOBTB3	COL17A1	RASSF6		MEGF6		TTC3	TNS3
MST1R		IL10RA		ENAH				RAB30							RRAS	COL23A1	RASSF9		MEIS2		TTC6	TP53AIP1
MTHFS		IL11RA		ENOSF1				RAB34							SEMA3D	COL4A5	RBM27		MEX3A		TYMS	TP73
MTR		IL18		EPB41L4A-AS1				RAMP1							SFRP2	COL4A6	RBMS3		MKI67		UBE2T	TPM2
MX2		IL1R2		EPHB6				RAPGEF5							SGCE	COL7A1	RERG		MOXD1		UPK1B	TRAF3IP2
NAE1		INPP5J		EPHX1				RBBP8							SH3BP5	COQ8A	RGS11		MTHFD1		UPK3BL	TSHZ2
NBR1		IQGAP2		ERBB2				ROBO2							SIPA1L1	CORO2A	RGS2		MXD3		VAMP5	TSLP
NDUFA1		IRAK2		ERGIC3				ROR1							SIRPA	CPLX2	RHOC		NBEA		WDR35	TXNIP
NDUFA12		IRAK3		ESD				RPL13A							SOCS2	CPM	RNASET2A		NBL1		WNT16	USP28
NEK1		ISYNA1		ESRRA				RPS4Y1							SOX4	CPN1	RNF150		NCAPG		WNT3A	VIPR1
NF1		ITGA3		ETS2				RPUSD4							SOX9	CPXM1	ROBO2		NCAPG2		WNT6	VIT
NFE2L3		ITGB1		EVA1C				SAA1							SSBP2	CRABP1	RPS6KA5		NDC80		WTIP	WDR6
NFIB		ITGB4		EXOSC5				SCPEP1							SULT5A1	CREB3L4	SARDH		NEIL3		ZCCHC11	WDR91
NFIC		JAG2		EXOSC7				SELENBP1							TACSTD2	CRIM1	SAXO2		NRG2		ZFP106	WLS
NGFR		JAML		EXPH5				SERPINE2							TGIF2	CRLF1	SCAPER		NRM		ZFP503	WNT4
NIF3L1		KCNE3		EXT1				SESN3							TIMP2	CRNDE	SCARA3		NRXN1		ZFP64	WNT7B
NPPC		KCNJ2-AS1		FAAH				SFRP1							TMSB4X	CROCC	SCX		NTF3			XPR1
NRP2		KCNK10		FAM110C				SH3PXD2A							TNC	CSAD	SELM		OCIAD2			ZFP36L2
NUS1		KCNMB4		FAM132A				SLC16A1							TTC28	CSPG4	SERPINE2		OIT1			ZNF395
ORAI3		KCTD3		FAM13A				SLC1A3							TUBA1A	CTF1	SHMT1		ORMDL3			ZNF503
OTUB1		KIAA0040		FAM175A				SLC1A4							UPK3BL	CTH	SIAH1A		P3H2
PARD3B		KIAA0895L		FAM210B				SLC2A1							WLS	CTNNAL1	SLC16A11		PALLD
PARD6G		KIAA1958		FAM213A				SLC39A1							WNT11	CX3CL1	SLC1A3		PALMD
PARK7		KIF13A		FAM3C				SLC39A13							WWTR1	CXADR	SLC27A1		PAPPA
PCCB		KITLG		FAM50B				SLC3A2							ZFP704	CXCL17	SLC29A1		PARM1
PCDH19		KLHL20		FAM60A				SLC40A1							2024-03-07	CXCL5	SLC39A10		PBK
PCDH7		KLHL5		FAM83B				SLC7A1							2310043M15RIK	CYB5D1	SLC3A2		PCLAF
PCYOX1		KLK5		FAM83F				SLC7A2							2610528A11RIK	CYP26B1	SLC7A5		PDE7A
PDCD10		KNTC1		FAM83G				SLC7A5							AAED1	CYP2A5	SLCO4A1		PDGFA
PDGFA		KREMEN2		FAM89A				SLC7A8							ACADM	CYP2B10	SLIT3		PDK4
PDIA4		KRT14		FAM92A1				SLCO3A1							AFAP1	CYP2J9	SMIM1		PDLIM4
PDLIM1		KRT19		FAS				SMC6							AJUBA	CYP4A12B	SMIM3		PDPN
PDPN		L3MBTL1		FAT1				SNAI2							AKR1A1	CYP4B1	SMOC2		PDZD2
PELI2		LAMA5		FAT2				SNCA							APOBEC3	D430040D24RIK	SMPDL3A		PFN2
PEX5		LAMB2		FBL				SNHG8							ARFGEF1	DACH2	SNTB2		PIK3IP1
PFKFB4		LAMB3		FBLN1				SNTB2							ARHGAP22	DBF4	SPATS2L		PJA1
PFN2		LAMB4		FBXO17				SOCS3							ARHGAP24	DDB2	SPTBN1		PLCB1
PGLS		LAMC1		FBXO2				SOX12							ARHGEF12	DDIAS	ST3GAL4		PLET1
PHLDA1		LAMP3		FBXO44				SOX4							ARHGEF28	DDX11	STEAP4		PLTP
PIMREG		LARGE1		FBXW7				SOX6							ARID4B	DECR1	STK3		POLA1
PKM		LCAT		FERMT1				SP100							ARID5B	DEPDC1A	STK39		PPIC
PKP4		LETMD1		FGD6				SPARC							ARL4C	DHRS13	SYNPO		PPP1R14C
PLA2G4A		LFNG		FGFR2				SPRY2							ATF3	DIPK1B	TASP1		PPP2R2C
PLAAT2		LGALS1		FGFR3				ST6GALNAC2							ATP9A	DKK 3.00	TCEAL1		PRC1
PLCD3		LGALS9		FHIT				STOM							ATRAID	DLGAP5	TDRD3		PROCR
PLCL1		LIME1		FHL2				STON2							BEX3	DLK2	TENM3		PRR7
PLEKHA5		LINC00640		FJX1				SVIL							BNIP3L	DLL1	TFAP2B		PTCH1
PLOD3		LINC01315		FLRT3				SYNE2							CAMTA1	DMRT2	TFCP2L1		PTN
PLXNB1		LOC101927027		FOS				SYNPO2							CASP6	DMRTA2	TGFBI		PTPRZ1
PLXNB2		LOC101929295		FOXA1				SYT8							CAVIN2	DMWD	THSD4		PYGB
PML		LOC101929777		FOXP2				TANC2							CBR2	DNAAF3	TMEM150C		RAB34
PPAT		LOC105371907		FSCN1				TENM2							CCDC51	DNAH8	TMEM263		RAC3
PPT1		LOC283140		FST				TENM4							CCNL1	DNAJC6	TMSB15L		RACGAP1
PRDX6		LOC339803		FXR1				TFAP2B							CDK6	DNPH1	TNFRSF19		RAD51
PRMT6		LPCAT1		FXYD3				TFCP2L1							CELSR2	DOC2G	TOM1L2		RAD51AP1
PROM1		LPIN1		FZD1				TGIF1							CENPB	DPH7	TPST1		RASSF9
PSMB10		LTBP2		FZD10				TGIF2							CHD2	DRAM1	TRIM8		RBBP8
PTGFRN		LTF		FZD6				THSD4							CHKA	DSCC1	TRP53INP1		RBMS3
PTPN12		LZTS1		G0S2				TIMP1							CHMP2B	DSG2	TSEN15		RBP4
PTPRK		MAGI1		GABRA4				TLE2							CITED2	DSN1	TSHZ2		RDM1
PXN		MAP2		GABRE				TLR3							CLIC4	DST	TTC3		REEP1
PYGB		MAPRE2		GALNT5				TMEM132A							CLINT1	DTL	VAMP5		RERG
PYROXD2		MARCKSL1		GAMT				TMEM237							CLK1	DTNB	VGLL4		RGMA
QTRT1		MARK3		GAN				TNC							CNPY2	DUOX2	VSNL1		RHOC
RAD23B		MASP2		GAPDH				TNNT1							COL7A1	DUOXA2	VWA2		ROBO2
RBBP8		MATN2		GAS6				TNS1							COTL1	DUT	WDR35		RRM1
REV1		MCAM		GBAS				TNS3							CRIM1	DYNC2H1	WIPF1		SAPCD2
RHOC		MED13L		GBP1				TNS4							CSDE1	DYNLT1C	WNT10A		SCMH1
RICTOR		MET		GCLC				TP53AIP1							CSRNP1	DYRK3	WNT16		SEMA3D
RING1		MEX3C		GCNT2				TP73							CTGF	DZIP1	WNT3A		SFRP1
RNASET2		MICAL2		GHR				TPBG							CTNNBIP1	ECT2	WNT7B		SGO2A
RND3		MIPOL1		GIT1				TPM2							CUEDC1	EDARADD	YPEL3		SH3RF1
RNF146		MIR29B2		GJA1				TRAF3IP2							CXADR	EFCAB1	ZCCHC11		SHANK1
RNF150		MIR99AHG		GLDC				TSHZ2							DDX3X	EFCAB11	ZCCHC3		SHCBP1
RPN2		MLLT3		GLI3				TSLP							DDX6	EFCAB7	ZFP106		SHMT1
RPS6KA1		MMP11		GLTSCR2				TXNIP							DNAJB9	EFEMP1	ZFP64		SIAH1A
RPS6KA5		MOXD1		GMPR2				USP28							DSC2	EFNA2	ZFP703		SIVA1
S100A6		MROH6		GNB2L1				VIPR1							DST	EFNB1			SKA1
SCARB2		MSI2		GPC1				VIT							ECHS1	EHBP1			SLC12A2
SCPEP1		MST1R		GPNMB				WDR6							EDN1	EHD2			SLC16A11
SCRIB		MT1M		GPR87				WDR91							EDN2	EHHADH			SLC1A3
SDHA		MXRA5		GPRC5C				WLS							EFNA1	EIF4E3			SLC26A2
SDHD		MYO1B		GPSM2				WNT10A							EGLN2	ELF3			SLC27A1
SEC13		MYO5A		GPX4				WNT4							EHF	ENKD1			SLC29A1
SELENOP		MYOM2		GRHL2				WNT7B							EIF4E2	ENPP3			SLC6A2
SERPINH1		NCALD		GRINA				XPR1							ELF3	EOGT			SLC6A6
SH3PXD2A		NELL2		GRTP1				ZFP36L2							ENAH	EPB41L3			SLCO4A1
SHFL		NF1		GSR				ZNF395							EPB41L4AOS	EPB41L4B			SMC4
SLC12A4		NFKBIE		GSTM3				ZNF503							FAM71A	EPCAM			SMOC2
SLC16A1		NGFR		GSTO2											FERMT1	EPHA7			SMPDL3A
SLC1A3		NHLRC3		GTF2F2											FGFR2	EPHB2			SMS
SLC1A4		NINJ1		GYLTL1B											FGFR3	EPHB4			SOX15
SLC25A12		NNMT		HACD3											FOSL2	EPPK1			SOX21
SLC25A24		NPIPA1		HBEGF											FRAT2	ERCC6L			SOX4
SLC25A26		NPPC		HCAR2											FUOM	ESCO2			SPATS2L
SLC27A6		NRIP1		HCAR3											FUS	ETAA1			SPC24
SLC2A1		NTRK2		HCFC1R1											FXYD3	ETL4			SPC25
SLC2A5		NUDT11		HEXDC											FYTTD1	EVA1A			SPTBN1
SLC38A2		NUMBL		HIBADH											GADD45B	EVA1C			ST6GALNAC2
SLC38A5		OASL		HIGD2A											GADD45G	EVC			STK39
SLC3A2		OBSCN		HINT1											GGH	EVC2			STMN1
SLC49A3		OBSL1		HLF											GKAP1	EXD1			SULT1D1
SLC6A15		ODF2L		HNRNPA1											GM15050	EXO1			SYNE2
SLC7A1		OLFM1		HOOK1											GTF2IRD1	EXPH5			TACC3
SLC7A5		OVGP1		HOOK2											H1FX	EZH2			TCF19
SLC7A8		P2RX4		HOXA5											H2-T23	F2RL1			TENM2
SLC9A1		PALLD		HOXC4											H3F3B	FADS1			TFCP2L1
SLC9A6		PARM1		HRSP12											HBP1	FADS2			TGFBI
SLCO4A1		PARP3		HS6ST1											HES1	FAM110C			THSD4
SLFN5		PCDH7		HSCB											HMGA1	FAM120C			TK1
SNCA		PCP4L1		HSD17B1											HMGN1	FAM122B			TMEM107
SOD1		PCYT1A		HSP90AB1											HMGN2	FAM131A			TMEM132A
SOX2		PDPN		HSPA2											HNRNPH1	FAM161B			TMEM246
SOX6		PGBD2		HYI											HPCAL1	FAM178B			TMEM9
SPOPL		PHLDA1		ID4											HSPA4L	FAM189A2			TMEM98
SRPX2		PHLDB1		IER3											ICAM1	FAM216A			TNC
ST13		PHLPP1		IFI16											IER3	FAM71A			TNFRSF12A
STING1		PLA2R1		IFI27L1											IGF2R	FAM81A			TNFRSF19
STOML1		PLAT		IFI27L2											IGFBP5	FAM83D			TNS4
STT3B		PLCD4		IFIT1											IL6ST	FAM83E			TOP2A
SUPV3L1		PLOD3		IFIT3											IRF1	FANCA			TPBG
SYNPO2		PLPP5		IFITM3											ITGA3	FANCB			TPX2
SYT8		POLM		IFT22											ITGB1	FANCD2			TRIP13
TAX1BP3		PPP1R14C		IFT74											KDM1A	FANCI			TRP63
TBC1D5		PTHLH		IGBP1											KDM6A	FANCM			TSEN15
TFAM		PTPRA		IGF1R											KDM6B	FAT1			TSIX
TGFBR3		PTPRG		IGFBP3											KLF3	FAT2			TTC3
TJAP1		PTPRZ1		IGFBP5											KLHDC8B	FBXO32			TTC6
TMEM237		CAVIN1		IGFBP6											KRT15	FBXO5			TYMS
TNC		PXDC1		IGSF3											LAMB3	FCSK			UBE2T
TNFRSF18		RAB26		IGSF8											LAMC1	FERMT1			UPK1B
TNS1		RAD52		IL15											LARP4	FGD1			UPK3BL
TNS3		RAI14		IL17RE											LDLR	FGFBP3			VAMP5
TPI1		RAMP1		IL18											LIMK2	FGFR2			VSNL1
TPRKB		RAP2A		IL1R2											LITAF	FGFR3			WDR35
TRANK1		RAPGEF1		IL1RAP											LRRFIP1	FIGNL1			WEE1
TRDMT1		RAPGEF5		IL20RB											LSR	FJX1			WFDC2
TRIB3		RASGEF1B		IL6R											LYPD6B	FNDC10			WNT10A
TRIO		RBBP8		IMMP2L											MACF1	FOXA1			WNT16
TXNDC11		REC8		IMPA2											MALL	FOXC1			WNT3A
TYMP		RHBDL1		IMPDH2											MAPK13	FOXD1			WNT6
UBE2I		RICTOR		INADL											MBTD1	FOXF2			WTIP
UBTD1		RIMS2		ING5											MCRIP1	FOXM1			ZCCHC11
UQCRQ		ROBO2		IP6K2											MIDN	FOXP2			ZFP106
VCL		RPS4Y1		IRF2BPL											MORF4L1	FPGS			ZFP503
VPS26A		RPS6KA5		IRX2											NAB2	FRK			ZFP64
WDR37		RPUSD4		IRX3											NBEAL1	FSCN1
WLS		RWDD2A		IRX4											NDRG2	FST
WWC1		SAA1		ISOC1											NET1	FTX
WWTR1		SBSPON		ISYNA1											NFKBIA	FUOM
XPC		SCHIP1		ITGA2											NISCH	FXYD4
YAP1		SCMH1		ITGA3											NRIP1	FZD10
YPEL3		SCN2B		ITGA6											NSD1	FZD3
YRDC		SCPEP1		ITGAV											OSTC	FZD7
ZC3H12C		SDK2		ITGB4											PAPSS1	GAB3
ZFAND5		SEL1L3		ITGB6											PDCD4	GABRP
		SELENOM		ITSN1											PDE7A	GALNT18
		SEMA3C		JAG1											PDZD2	GAS2L3
		SERPINE2		JAG2											PFDN5	GCHFR
		SERPING1		JAGN1											PHIP	GEMIN8
		SERPINH1		JDP2											PIM1	GEN1
		SERPINI1		KANK1											PIM3	GGA2
		SESN3		KCNE3											PITPNC1	GGACT
		SETX		KCNJ15											PLB1	GGTA1
		SH3PXD2A		KCNJ2											PLK2	GLI3
		SIDT2		KCNK10											PLTP	GLT1D1
		SIMC1		KCTD1											POLR2M	GNA14
		SIPA1		KDSR											PPP1R15A	GNAI1
		SIRPA		KIAA1217											PPP1R2	GNAO1
		SLC13A3		KIAA1522											PPP2R2D	GPC3
		SLC16A1		KIF13A											PRRC2C	GPC4
		SLC1A3		KIF16B											PSME1	GPNMB
		SLC1A4		KITLG											PTBP1	GPR135
		SLC25A42		KIZ											PTP4A2	GPR137C
		SLC2A5		KLF4											PTPRZ1	GPR173
		SLC35B3		KLK5											PTS	GPR27
		SLC35D1		KRT14											PTTG1IP	GPRC5A
		SLC39A13		KRT15											RAB27B	GPSM2
		SLC47A2		KRT18											RAB34	GPT
		SLC4A11		KRT19											RAC3	GRAMD2
		SLC6A15		KRT31											RBBP6	GRHL2
		SLC7A2		KRT32											RBBP8	GRIN2D
		SLC7A5		KRT5											RBMS3	GTF2IRD2
		SLC7A8		KRT8											RBP4	GTF3C5
		SNCA		KRTCAP3											RERG	GTSE1
		SNTB2		KTN1											REST	GUCY1A1
		SOCS1		LAMA3											REV3L	GUCY1B1
		SOX12		LAMA5											RGMA	GZMA
		SOX4		LAMB2											RIN2	H1FX
		SOX6		LAMB3											RIPK4	H2-M5
		SP100		LAMC2											RNF130	H2AFV
		SPARC		LAPTM4B											RNF145	H2AFY2
		SPRY2		LDB1											RTN4	HALR1
		SSFA2		LDHB											RUNX1	HAS2OS
		ST6GAL1		LETMD1											RYBP	HDAC8
		STAT1		LFNG											S100A16	HDDC3
		STK17A		LGALS3BP											SDC1	HDGFL3
		STMN3		LGR4											SDC4	HECTD2
		SYNPO2		LIAS											SDCBP	HELLS
		TAF1		LIMA1											SEMA3F	HEPH
		TARS2		LIMK2											SERF1	HERC3
		TBC1D25		LINC00511											SERINC2	HEXIM2
		TBCEL		LINC00958											SERTAD1	HIST1H1A
		TDRP		LINC01133											SH3BGRL	HIST1H1D
		TECPR2		LINC01315											SIK1	HIST1H2AB
		TENM2		LINC01497											SIVA1	HIST1H2AC
		TENM4		LLNLR-245B6.1											SKAP2	HIST1H2AE
		TFAP2B		LMAN1											SLC1A5	HIST1H2AF
		TGFBI		LMO4											SLC39A6	HIST1H2AK
		TGFBR1		LOXL4											SMARCE1	HIST1H2AN
		TGFBR2		LPAR6											SMS	HIST1H2BB
		TGIF1		LPCAT3											SPINT1	HIST1H2BG
		TGIF2		LPIN3											SPTBN1	HIST1H2BH
		THBS1		LRIG3											SRRM2	HIST1H2BJ
		THBS2		LRRC75A											SSR2	HIST1H2BN
		THSD7B		LTBP2											STAT3	HIST1H2BR
		TIMP1		LTBP4											SVBP	HIST1H3B
		TLE2		LY6E											SVIL	HIST1H3D
		TMEM132A		LZTS1											TCEAL9	HIST1H3F
		TMEM263		LZTS2											TDG	HIST1H3I
		TMEM35A		MACROD1											TES	HIST1H4A
		TMEM37		MAFB											TFRC	HIST2H4
		TNC		MANBAL											TGM1	HMCES
		TNFRSF12A		MAOA											TIMP3	HMGA1B
		TNK2		MAP3K14											TMED9	HMGB3
		TNNT1		MAPKBP1											TMEM63B	HMGCLL1
		TNRC18		MARVELD1											TMEM64	HMGN2
		TNS1		MAT2B											TMPRSS11A	HMMR
		TNS4		MATN2											TNKS2	HOTAIRM1
		TP73		MCCC1											TOP1	HOXA2
		TPM2		MEGF6											TOP2B	HOXA4
		TRAF3IP2		MEIS1											TRIM29	HOXA5
		TRANK1		MEIS2											TRIP12	HOXAAS2
		TRIM2		METAP2											TWSG1	HOXAAS3
		TRIM22		METTL12											UBB	HOXB2
		TRIM45		METTL8											UBE2B	HOXB3OS
		TRIM5		MIB2											UBN2	HOXB5
		TSC22D1		MICA											USP9X	HPGD
		TSHZ2		MICAL3											VCL	HS3ST6
		TSLP		MICALL2											WNT6	HS6ST1
		TSPAN4		MID1											WSB1	HSPA12A
		TTYH3		MIPOL1											XPA	HTRA1
		TXLNGY		MIR222HG											ZDHHC20	HUNK
		UBE2Q1		MIR99AHG											ZFP36L1	HYAL1
		UBE2V1		MIRLET7BHG											ZFP503	ID3
		UGT1A1		MMP14											ZFP64	ID4
		USP13		MMP28											ZFR	IER5L
		USP28		MOB3B											ANXA3	IFI214
		USP32		MOXD1											CALD1	IFIT1
		VCAM1		MPPED2											CD24A	IFIT1BL1
		VIPR1		MPZL1											CDC42EP3	IFIT3B
		VIT		MRC2											CLDN4	IFT74
		VPS13B		MRPL45											CNN3	IFT81
		WDFY3		MRPS18B											COL18A1	IFT88
		WDR54		MRPS27											COL8A1	IGF2BP3
		WDR6		MRRF											CTSL	IGFBP2
		WDR91		MSRB2											CYBA	IGFBP3
		WFDC2		MST1R											DAPL1	IGFBP7
		WNK3		MT-CO3											DDAH2	IL17D
		WNT10A		MT-CYB											F3	IL1R1
		WNT7B		MTERF1											FBLIM1	ILDR1
		XAF1		MTUS1											FBLN2	INCENP
		XPR1		MTX3											FNDC1	INTS2
		XRRA1		MXRA5											FOXE1	IPMK
		YEATS2		MXRA7											FSTL1	IQCB1
		ZBTB33		MYC											GJC1	IQGAP3
		ZC3HAV1L		MYCL											GPC3	ITFG2
		ZCWPW1		MYL5											H19	ITGA2
		ZFAND5		MYL6B											HMCN1	ITGA3
		ZFHX3		MYLIP											IFITM1	ITGA6
		ZFP36L2		MYOF											IGF2	ITGB3BP
		ZNF277		NAB2											IGF2BP3	ITGB4
		ZNF285		NACA											KRT17	ITGB6
		ZNF317		NAP1L1											KRT19	ITLN1
		ZNF396		NBEAL1											KRT7	JAG2
		ZNF429		NCKAP5L											LGI2	JCAD
		ZNF503		NCOA7											MARCKSL1	KAZALD1
		ZNF609		NCS1											MCAM	KCNH1
		ZNF641		NDN											MEG3	KCNJ2
		ZNF783		NDUFS4											MEIS2	KCNK1
		ZNF813		NEIL1											MFGE8	KCNQ5
		ZNF821		NENF											MPPED2	KCTD14
		ZSCAN29		NEO1											NREP	KCTD7
				NF1											PDGFA	KDR
				NFIA											PDPN	KIF11
				NFIB											RBP1	KIF13A
				NFIC											RHOC	KIF14
				NFIX											SPARC	KIF15
				NFKBIL1											TFCP2L1	KIF18A
				NGFR											TGM2	KIF18B
				NGFRAP1											TMEM108	KIF20A
				NINJ1											TMSB10	KIF20B
				NIPAL2											TSPAN6	KIF21A
				NME3											VCAN	KIF22
				NMT1											WNT5B	KIF23
				NOA1											4930523C07RIK	KIF2C
				NOB1											ACP5	KIF4
				NOC3L											AHNAK2	KIF5C
				NPC2											AHSA1	KIF7
				NPM1											AKNAD1	KIF9
				NPM3											AKR1B8	KIFC1
				NPPC											ALDH2	KIFC2
				NPR3											ALDH3B2	KIZ
				NREP											ALYREF	KLF15
				NRG2											ANGPTL4	KLHDC1
				NRP2											AQP3	KLHDC8B
				NSA2											ATP1B3	KLHL23
				NSRP1											BAX	KLHL29
				NT5C3B											BMP4	KNL1
				NT5DC1											BOK	KNSTRN
				NTF3											BOLA3	KNTC1
				NTF4											BPGM	KRT15
				NTN4											BTG2	KRT18
				NTRK2											CACYBP	KRT19
				NUDT14											CAPNS2	KRT7
				NUPR1											CASP1	KRT75
				OAT											CAV1	KRT8
				OBSCN											CBR3	KRTCAP3
				OBSL1											CBS	L3HYPDH
				ODF3B											CCND1	LAMA3
				OPN3											CD5	LAMA5
				ORAI3											CD9	LAMB3
				OSMR											CDK2AP2	LAMC2
				P3H2											CELF4	LARGE2
				P4HA2											CENPX	LAYN
				PABPC4											CHL1	LCA5
				PACSIN3											CISD1	LGR4
				PAICS											COQ8A	LIN52
				PALMD											CORO2A	LMLN
				PAQR7											CPXM2	LMO1
				PARD6G											CWH43	LMO7
				PARP3											CYCS	LNCPPARA
				PARVA											CYP4B1	LOCKD
				PAWR											DCTPP1	LONRF3
				PCBD1											DMKN	LPAR2
				PCCA											DNAJB1	LRFN4
				PCDH7											DYNLL1	LRIG3
				PDGFA											EDF1	LRP4
				PDLIM1											EIF5A	LRRC26
				PDLIM4											ELOF1	LRRC49
				PDPN											EMB	LRRC56
				PER3											ENTPD5	LRRC73
				PERP											EPB41L4B	LRRC8B
				PEX6											ESD	LRRCC1
				PFDN4											EZR	LRRN2
				PFKM											FAM53B	LYPD2
				PFN2											FKBP2	LYPD6
				PGAP1											FTH1	LYPD6B
				PGAP2											G3BP1	LZTS1
				PGM1											GDPD2	MAD2L1
				PGRMC2											GM94	MAFA
				PHF14											GNAI1	MAGI2
				PHGDH											GPNMB	MAL
				PHLDB1											GPT	MAML2
				PHYHD1											GSTA4	MAN2B2
				PHYHIP											H2-D1	MAP2K6
				PIGP											H2-K1	MAPKBP1
				PIK3C2G											HCAR2	MAPT
				PIK3CD-AS2											HIGD1A	MARVELD3
				PJA1											HINT1	MASP1
				PKD1											HOPX	MASTL
				PKIA											HOXC4	MATN2
				PKP2											HOXC5	MCM10
				PLA2R1											HSP90AA1	MCM7
				PLCD3											HSPA8	MEGF6
				PLEK2											HSPD1	MEIS2
				PLEKHA1											HSPH1	MEOX1
				PLEKHA4											IFI27	MET
				PLEKHG3											IL20RB	METTL27
				PLEKHH3											IMPDH2	MEX3A
				PLK2											IRF2BPL	MGAT3
				PLLP											ITPRIPL2	MICU3
				PLOD2											KIF21A	MINDY4
				PLP2											KITL	MIR100HG
				PLTP											KRT14	MIR205HG
				PLXDC2											KRT32	MISP
				PLXNB1											LGALS3	MKI67
				PM20D2											LMO1	MLPH
				PML											LY6D	MMP15
				PNPLA4											MAP3K20	MMP28
				POLR1D											MATN2	MMS22L
				POLR1E											MGST1	MND1
				POSTN											MGST3	MNS1
				POU3F1											MIF	MOB3B
				PPFIBP1											MINOS1	MOV10
				PPP1R12B											MOXD1	MOXD1
				PPP1R16A											MT4	MPHOSPH9
				PPP2R3A											MYO5A	MRM3
				PQBP1											NAP1L1	MSH3
				PRDX5											NEAT1	MSLN
				PRKAB2											NFE2L2	MSRB2
				PRNP											NFIC	MTHFD1
				PRRG2											NHP2	MTSS2
				PRRG4											NME1	MTTP
				PRRX1											NQO1	MUC1
				PSAT1											NRG2	MUC20
				PTGFRN											NUDC	MUC4
				PTHLH											NUDT5	MUS81
				PTK7											OTOP3	MUTYH
				PTMS											P3H2	MXD3
				PTPN13											PA2G4	MYBL1
				PTPN14											PALMD	MYBL2
				PTPRF											PAQR5	MYEF2
				PTPRK											PCGF5	MYORG
				PTPRS											PDLIM4	N4BP2OS
				PTPRZ1											PGAM1	NAIF1
				CAVIN1											PIR	NANOS1
				PTRHD1											PITPNA	NAPB
				PXDC1											PLA2G4A	NCAPD2
				QSER1											PLEK2	NCAPG
				QTRT1											PMM1	NCAPG2
				RAB13											POP5	NCKAP5
				RAB30											PPA1	NDC1
				RAB34											PPP1R14C	NDC80
				RAB4A											PRIM1	NECAB1
				RAB7B											PROCR	NEDD4L
				RABEPK											PSAT1	NEIL3
				RABGAP1											PTGES3	NEK2
				RAC3											PTGR1	NEO1
				RAD50											PTMA	NEURL1B
				RAMP1											RAN	NGEF
				RAPGEF5											RANBP1	NHLRC1
				RASD1											RANGAP1	NHS
				RASSF6											RDH12	NICN1
				RASSF9											RGS10	NKD1
				RBBP8											RNASE4	NME3
				RBFOX2											RORA	NME5
				RBMX											SAC3D1	NME7
				RCN1											SAP30	NNT
				REEP6											SDF2L1	NOD2
				RGMA											SEC11C	NPAS2
				RGS12											SERPINB5	NPFF
				RHOB											SFRP1	NPHP3
				RIC3											SLC12A2	NRADD
				RIN1											SLC16A11	NRG2
				RIN2											SLC25A5	NRGN
				RMND1											SLC2A1	NRM
				RNF165											SLC6A2	NTF3
				RNF207											SNX3	NTF5
				RNF217											SOD1	NTM
				RNF43											SOX15	NTNG1
				RNF7											STIP1	NUAK1
				ROBO1											TAGLN2	NUDT16
				ROBO2											TCIM	NUF2
				ROGDI											TENM2	NUP37
				ROR1											TK1	NXNL2
				RP11-398K22.12											TKT	NXPH3
				RP11-44F21.5											TMEM107	OASL1
				RPL10											TMEM109	OCM
				RPL10A											TMEM54	ODF2L
				RPL11											TNFAIP8	OIP5
				RPL12											TNS4	OIT1
				RPL13											TPPP	OLFML1
				RPL13A											TRIM47	OLFR920
				RPL14											TSC22D3	OPLAH
				RPL15											TST	ORMDL3
				RPL17											TTC39A	OSBPL3
				RPL18											TUBB4B	OSCP1
				RPL18A											U2AF1	OSGEPL1
				RPL19											UGDH	OTX1
				RPL21											UQCC2	OVOL2
				RPL22											UQCRQ	P3H2
				RPL23											VAV3	PADI1
				RPL23A											WNT16	PAPPA
				RPL24											ZBTB7C	PAQR7
				RPL26											ZFP706	PAQR8
				RPL27											1700025G04RIK	PARM1
				RPL27A											5430416N02RIK	PARPBP
				RPL29											8430408G22RIK	PARS2
				RPL3											9130008F23RIK	PARVA
				RPL30											AA986860	PBK
				RPL31											ABCA1	PCDHB14
				RPL32											ACAD9	PCDHGB6
				RPL34											ACAT1	PCDHGC3
				RPL35											ACTG1	PCDHGC4
				RPL35A											ADM	PCGF6
				RPL36											AFF3	PCLAF
				RPL36A											AP2M1	PCP4L1
				RPL37											ARC	PDE7A
				RPL37A											ARHGAP25	PDGFA
				RPL38											ARL4A	PDGFC
				RPL39											ARL6IP1	PDK4
				RPL4											ATP5B	PDLIM4
				RPL41											ATXN10	PDPN
				RPL5											AURKA	PDZD2
				RPL6											BCAT2	PELI3
				RPL7											BDNF	PEMT
				RPL7A											BRCA2	PFKFB2
				RPL8											BUB1B	PHETA2
				RPL9											CALML3	PHF13
				RPLP0											CAR13	PHF19
				RPLP1											CARHSP1	PHF21B
				RPLP2											CASP4	PHYHD1
				RPP25L											CCDC18	PHYKPL
				RPPH1											CCDC34	PIF1
				RPS10											CCNB1	PIGR
				RPS11											CCNB2	PIGZ
				RPS12											CCNG2	PIH1D2
				RPS13											CDCA2	PIMREG
				RPS14											CDCA3	PKN3
				RPS15											CDCA7L	PLA2G6
				RPS15A											CDKN1B	PLA2R1
				RPS16											CDKN2D	PLAC9A
				RPS17											CEBPB	PLAC9B
				RPS18											CENPA	PLATR25
				RPS19											CENPF	PLCD3
				RPS2											CENPQ	PLCE1
				RPS20											CEP57	PLCXD2
				RPS21											CES1H	PLEKHS1
				RPS23											CHCHD6	PLET1
				RPS24											CKAP2	PLLP
				RPS25											CKS1B	PLXDC1
				RPS27											CLEC11A	PLXNB1
				RPS27A											CNOT6L	POC1A
				RPS28											CTDSPL	PODXL
				RPS29											CTSD	POLA1
				RPS3											CYR61	POLE
				RPS3A											DAZAP1	POLE2
				RPS4X											DCPS	POLG2
				RPS4Y1											DDIT3	POMT1
				RPS5											DDIT4	POMT2
				RPS6											DDX3Y	POU6F1
				RPS7											DEPDC7	PPNR
				RPS8											DGCR6	PPP1R14A
				RPS9											DIAPH3	PPP2R2C
				RPSA											DLL1	PPP2R3A
				RPUSD4											DSCC1	PRC1
				RRAS											ECH1	PRDM11
				RSL1D1											EDARADD	PRKG2
				RSL24D1											EEF1B2	PROSER3
				RTKN											EGLN3	PRPS1L3
				RYK											EGR3	PRR11
				RYR1											EIF2S3Y	PRR12
				S100A2											EIF3I	PRR7
				S1PR5											EMC9	PRRX2
				SAA1											EPB41L3	PRSS22
				SAMD12											ETV3	PRSS32
				SAT2											EWSR1	PSMC3IP
				SCPEP1											EZH2	PSRC1
				SDR42E1											FAAP20	PTGES
				SELENBP1											FABP6	PTK7
				SEPP1											FAF1	PTN
				SERGEF											FST	PTPRS
				SERPINE2											FZR1	PTPRU
				SESN3											GAPDH	PTPRZ1
				SETD4											GAS7	PXYLP1
				SEZ6L2											GGA2	RAB11FIP2
				SFRP1											GGTA1	RAB36
				SFXN4											GINS2	RAB42
				SGF29											GLTP	RAC3
				SH3PXD2A											GM10073	RACGAP1
				SH3RF2											GM26532	RAD51
				SH3YL1											GM9493	RAD51AP1
				SHTN1											GMDS	RAD51B
				SIM2											GNA15	RAD54B
				SIPA1L1											GPX1	RAD54L
				SLC16A1											GSTZ1	RAET1E
				SLC16A1-AS1											H2AFX	RAI1
				SLC18B1											HAT1	RAMP3
				SLC1A3											HAUS4	RANBP17
				SLC1A4											HAUS8	RAPGEF3
				SLC1A5											HMGB2	RASEF
				SLC25A12											HMMR	RASL11A
				SLC25A26											IER2	RASSF9
				SLC25A29											IER5	RBBP8
				SLC25A3											ISYNA1	RBL1
				SLC25A38											ITGB3BP	RBP4
				SLC25A6											ITM2B	RCBTB2
				SLC27A1											JUN	RCOR2
				SLC27A6											KCNH1	RDM1
				SLC2A1											KDM5D	RECQL4
				SLC38A2											KIF15	REEP1
				SLC38A5											KIF20A	REEP2
				SLC39A1											KIF22	RELL2
				SLC39A13											KLF2	REP15
				SLC39A14											KLF6	RGMA
				SLC39A6											KLK10	RHBDL2
				SLC3A2											KLK11	RHBDL3
				SLC40A1											KNSTRN	RHEBL1
				SLC7A1											LIG1	RHPN2
				SLC7A2											LRRC31	RIC3
				SLC7A5											LY6E	RIN1
				SLC7A8											MAP1LC3B	RIPOR1
				SLCO3A1											MAP3K1	RIPOR3
				SMAD1											MCM6	RMDN2
				SMAD5											MGME1	RNF128
				SMARCA1											MID1IP1	RNF24
				SMARCAD1											MIS18BP1	RNF26
				SMC6											MPP1	RNF32
				SMIM20											MRPL13	RNF39
				SNAI2											MSRB1	ROBO2
				SNAPC1											MT-ATP6	RORB
				SNAPC2											MT3	RPGR
				SNCA											MXD3	RPGRIP1L
				SNHG19											MYCL	RRM1
				SNHG25											NABP1	RSAD1
				SNHG7											NBL1	RSPH1
				SNHG8											NCAPH	RTL3
				SNRPD2											NDC80	RUNX2OS1
				SNTB2											NDUFB10	S100A3
				SOX12											NEIL3	S100G
				SOX15											NMRAL1	S1PR5
				SOX2											NR4A1	SAPCD2
				SOX4											NRARP	SAT2
				SOX6											NRM	SCIN
				SOX7											NSMCE4A	SCMH1
				SPATA7											OAT	SCML2
				SPATS2L											OSR2	SCN3B
				SPINT2											OTUD1	SCRN3
				SPR											PAICS	SCRT1
				SSBP2											PARK7	SEMA3D
				SSPN											PDHA1	SEMA5A
				ST13											PHGDH	SENP8
				ST5											PHLDA1	SERPINB6B
				ST6GALNAC2											PKMYT1	SERPINE1
				ST7L											PMF1	SERTAD4
				STARD5											POPDC3	SESN1
				STON1											PRDX6	SFRP1
				STON2											PRKAA2	SGO2A
				STOX2											PRKAB1	SH3D21
				SURF2											PSIP1	SH3GL3
				SVIL											PYCARD	SH3RF1
				SYCE1L											QDPR	SHANK1
				SYNE2											RAB25	SHCBP1
				SYNPO2											RAB38	SHE
				SYPL1											RABGGTB	SHMT1
				SYT8											RAD50	SHROOM2
				SYTL1											RALBP1	SIAH1A
				TAF1D											RASSF7	SIDT1
				TANC2											RDM1	SIK2
				TATDN1											REEP4	SIVA1
				TAX1BP3											RFC2	SIX1
				TCEAL1											RHOB	SIX2
				TCEAL4											RNASEH2A	SIX5
				TCF7L2											RNPEP	SKA1
				TEF											RPL18	SKA2
				TENM2											RPL19	SKA3
				TENM4											RPL7	SLC12A2
				TEX9											RPS16	SLC12A4
				TFAP2A											RPS18	SLC16A1
				TFAP2B											RPS21	SLC16A11
				TFAP2C											RPS3	SLC16A13
				TFCP2L1											RPS9	SLC16A2
				TFDP2											RPSA	SLC16A7
				TGIF1											RYK	SLC18B1
				TGIF2											SAE1	SLC1A3
				THG1L											SAPCD2	SLC1A4
				THOC6											SASH1	SLC22A21
				THSD4											SAT1	SLC24A5
				THUMPD2											SELENOH	SLC25A21
				TIMM9											SH2D4A	SLC25A27
				TJAP1											SHANK1	SLC26A2
				TKT											SKA1	SLC27A1
				TLE2											SLBP	SLC2A13
				TLE4											SLC25A10	SLC35A1
				TLR3											SLC25A3	SLC35D1
				TMA16											SMARCD2	SLC35G1
				TMC4											SMC6	SLC37A1
				TMED1											SNHG12	SLC39A4
				TMEM101											SOCS3	SLC39A8
				TMEM132A											SPSB2	SLC44A4
				TMEM161A											SSRP1	SLC6A14
				TMEM18											SULT1D1	SLC6A2
				TMEM205											SYTL1	SLC6A6
				TMEM220											TACC3	SLC7A1
				TMEM237											TGM3	SLC7A6
				TMEM25											THBS1	SLC9A4
				TMEM30B											TMPO	SLF1
				TMEM42											TMX2	SLITRK6
				TMEM43											TNFRSF19	SMC4
				TMEM5											TRAP1	SMIM6
				TMEM64											TRIM59	SMOC2
				TMEM68											TSEN34	SMS
				TMEM9											TUBB5	SMYD4
				TMEM91											UBC	SNAI2
				TMEM98											UBE2C	SNCG
				TMEM99											UBE2S	SNHG10
				TMTC3											UTY	SNHG16
				TNC											WEE1	SORBS2
				TNFRSF10B											YIF1B	SORCS2
				TNFSF15											ZFP36	SOX12
				TNNT1											ZFP36L2	SOX15
				TNS1											1810022K09RIK	SOX21
				TNS3											2900097C17RIK	SOX2OT
				TNS4											ABCE1	SOX4
				TOM1L1											ABCF1	SPAG5
				TOMM20											ACSL3	SPATA2L
				TOMM7											ACTR2	SPATA7
				TOP1MT											AHSA2	SPC24
				TP53AIP1											AMD2	SPC25
				TP53TG1											ANXA1	SPDL1
				TP63											ARGLU1	SPNS3
				TP73											ASCC3	SPRED2
				TPBG											ATP2B1	SS18L1
				TPM2											BIRC6	ST5
				TRAF3IP2											BLMH	ST6GALNAC1
				TRAFD1											CANX	ST6GALNAC2
				TRAK1											CAPRIN1	ST8SIA6
				TRIM47											CAV2	STEAP2
				TRIP6											CBX1	STIL
				TRIQK											CCDC50	STK36
				TSHZ1											CCND2	STMN1
				TSHZ2											CD109	STON1
				TSKU											CDC42SE1	STXBP4
				TSLP											CDK11B	SULT1B1
				TTC21B											CDK2AP1	SULT1D1
				TUSC1											CELF1	SUV39H1
				TUSC3											CHD4	SUV39H2
				TYSND1											CHMP4B	SYN3
				U47924.27											CLTC	SYNE2
				USP28											CMPK1	SYT7
				USP31											COL17A1	SYT8
				USP40											CSNK2A1	TAB1
				UXT											DDX17	TACC3
				VAV3											DDX46	TBC1D19
				VIPR1											DESI2	TBC1D31
				VIT											DNAJB2	TCEA2
				VSNL1											DSG2	TCF19
				WARS2											DSP	TCHH
				WBP5											DYNC1H1	TCTN1
				WDR36											DYNC1I2	TCTN3
				WDR43											EIF2S2	TELO2
				WDR6											EIF2S3X	TENM2
				WDR91											EIF3C	TEX9
				WEE1											EIF4G1	TFAP2E
				WLS											EIF5B	TFCP2L1
				WNT10A											EPPK1	TGFBR3L
				WNT4											ERH	THADA
				WNT5A											FABP5	THNSL2
				WNT5B											FAM102B	THSD4
				WNT7B											FAM3C	TIAM2
				XPC											FAR1	TICRR
				XPR1											FILIP1L	TIMELESS
				YAP1											FSCN1	TINAGL1
				ZBED6											FXR1	TJAP1
				ZBTB7C											GM11808	TK1
				ZC2HC1A											GM42418	TLR3
				ZDHHC4											GM47283	TMC4
				ZFAND1											GORASP2	TMED1
				ZFAS1											GTPBP4	TMEM107
				ZFP36L2											HERC2	TMEM121
				ZKSCAN1											HOOK3	TMEM132A
				ZMYM1											HSP90B1	TMEM138
				ZNF273											HSPA5	TMEM14A
				ZNF358											HYOU1	TMEM17
				ZNF395											HYPK	TMEM175
				ZNF462											IMPAD1	TMEM216
				ZNF503											ITGB4	TMEM231
				ZNF503-AS2											IVNS1ABP	TMEM246
				ZNF581											KDM5C	TMEM67
				ZNF608											KIF1B	TMEM9
				ZNF703											KIF5B	TMEM98
				ZNF827											KLF13	TMPRSS2
															KRT6A	TMSB15B1
															LARP1	TMSB15B2
															LARS2	TMTC1
															LMAN1	TNC
															LMAN2	TNFAIP8L1
															LUC7L	TNFRSF12A
															MAGT1	TNFRSF19
															MDN1	TNK1
															MIB1	TNS3
															MOB1B	TNS4
															MORF4L2	TONSL
															MPP6	TOP1MT
															MT-ATP8	TOP2A
															MYADM	TPBG
															MYOF	TPK1
															NAF1	TPMT
															NAV1	TPX2
															NCL	TRAIP
															NKTR	TRIM32
															NRD1	TRIM44
															NUDT4	TRIP13
															ODC1	TROAP
															OST4	TRP53I11
															P4HA2	TRP63
															PABPN1	TRP73
															PAFAH1B1	TRPM6
															PAM	TRPV4
															PDCD11	TSC22D1
															PDIA4	TSEN15
															PER2	TSGA10
															PINX1	TSIX
															PLEC	TSLP
															PMEPA1	TSPAN1
															PPP4R2	TSPAN11
															PRKCA	TSPAN8
															PRR7	TSPOAP1
															PSME4	TTBK2
															PTGFRN	TTC21B
															RBM26	TTC26
															RFX2	TTC36
															RRBP1	TTC6
															RRS1	TTK
															S100A11	TUBE1
															SARNP	TYMS
															SEC61A1	UBE2T
															SEL1L	UBXN2B
															SELENOS	UMPS
															SERP1	UNC5A
															SERPINH1	UNC5B
															SMAD5	UPK1B
															SMOC2	UPK2
															SON	UPK3BL
															SPATS2L	URGCP
															SPCS2	USP11
															SRRM1	USP18
															SRSF1	USP28
															SRSF9	VDR
															STK39	VILL
															SULT2B1	VIPR2
															SYNCRIP	VNN 1.00
															SYNE2	VPREB1
															TANC2	VPS37D
															TCEA1	VSNL1
															TFG	VSTM2A
															TM9SF3	VTCN1
															TMED10	VWA1
															TMEM132A	WDR34
															TMEM33	WDR35
															TNRC6A	WDR6
															TRAM1	WDR60
															TSIX	WDR78
															UBFD1	WEE1
															UBXN4	WFDC2
															USMG5	WNK2
															USO1	WNT10A
															VPS36	WNT16
															WDR43	WNT3A
															XBP1	WNT6
															XPO1	WTIP
															ZDHHC21	WWC2
															ZFP106	ZBED3
															ZNHIT1	ZBED5
															2900026A02RIK	ZBTB11OS1
															9530068E07RIK	ZBTB12
															ABRACL	ZC2HC1C
															ADAMTS1	ZC3H11A
															ADGRL2	ZC3H8
															AFAP1L1	ZCWPW1
															AMER1	ZDHHC12
															ARRDC4	ZFP105
															ATXN7L3B	ZFP112
															CACNB3	ZFP113
															CASC4	ZFP119B
															CBX6	ZFP12
															CD63	ZFP13
															CD81	ZFP146
															CDH3	ZFP157
															CDV3	ZFP169
															CHCHD7	ZFP213
															CHD3	ZFP219
															CHD6	ZFP229
															CISH	ZFP235
															CLDN10	ZFP248
															CLSTN1	ZFP273
															CLU	ZFP300
															COX7A2L	ZFP317
															CREB5	ZFP318
															CRYL1	ZFP334
															CTSH	ZFP341
															CUX1	ZFP362
															CYP3A13	ZFP367
															DHRS3	ZFP383
															DKK3	ZFP408
															DLGAP4	ZFP442
															DLK2	ZFP462
															DNMT3A	ZFP503
															DUSP16	ZFP551
															ECE1	ZFP553
															EFNB2	ZFP566
															EMP3	ZFP568
															EPHA4	ZFP59
															EYA2	ZFP599
															F11R	ZFP606
															F2R	ZFP607A
															FAM171A2	ZFP607B
															FERMT2	ZFP612
															FIS1	ZFP64
															FLOT2	ZFP647
															FNBP1L	ZFP689
															FNDC3B	ZFP7
															FOXP1	ZFP74
															FXYD6	ZFP768
															GM20186	ZFP78
															GMPR	ZFP784
															GOLIM4	ZFP850
															GPX8	ZFP867
															GRASP	ZFP873
															GRPEL2	ZFP874A
															GSN	ZFP90
															HADH	ZFP93
															HAGHL	ZFP937
															HALR1	ZFP951
															HNRNPA1	ZFP952
															HS6ST1	ZFP955A
															HSPG2	ZFP961
															HYAL2	ZFP970
															ID3	ZFP976
															IDH2	ZGRF1
															IFI202B	ZKSCAN17
															IFNGR2	ZRANB3
															IGF1R	ZSCAN2
															IGFBP4	ZSCAN20
															IGSF9	ZSCAN21
															IL10RB	ZSWIM9
															ING4	ZWILCH
															ITM2C
															JMJD1C
															KDM5B
															KLHL24
															KRT8
															KTN1
															LAMA3
															LAMA5
															LAMC2
															LASP1
															LFNG
															LGALS1
															LRIG1
															LUZP1
															LZTS2
															MAGED1
															MAGED2
															MAL2
															MAP1B
															MDFI
															MMP14
															MSI2
															MYO1B
															MYO6
															NDRG1
															NEDD4
															NEK6
															NFAT5
															NPC2
															NR3C1
															NRAS
															NUDT18
															NXN
															OTUD7B
															PAK1
															PDLIM7
															PDZK1IP1
															PFN2
															PIK3IP1
															PKP4
															PLCB1
															PLET1
															PLSCR3
															PNRC1
															PPDPF
															PPIC
															PPP1CB
															PRDX2
															PTCH1
															PTN
															RARB
															RBM24
															RCN2
															RFLNB
															RHOQ
															SDF2
															SEMA3C
															SESN3
															SH3RF1
															SKIL
															SLC27A3
															SLCO4A1
															SPINT2
															SRD5A1
															SRSF5
															STBD1
															SYNPR
															TACC1
															TLE4
															TMEM176A
															TMEM176B
															TMEM9
															TMEM98
															TNFRSF12A
															TPBG
															TPM1
															TRIM2
															TRIP6
															TSPAN3
															TTC3
															TTC6
															TUBB2B
															UBE2H
															UBE2R2
															UNC119
															UPK1B
															VAMP5
															WFDC18
															WTIP
															XIST
															YWHAQ
															ZCCHC11
															ZFHX3
															ZFP395
															ZFP609
															ZFP618
															1110004E09RIK
															1110008F13RIK
															1110008P14RIK
															1810032O08RIK
															2010111I01RIK
															A430005L14RIK
															ABCC1
															ABCF2
															AC160336.1
															ACADVL
															ACBD4
															ACP1
															ACSBG1
															ADRB2
															AFAP1L2
															AHNAK
															AK3
															AK6
															AKR1B3
															ALAD
															ANAPC11
															ANG
															ANLN
															ANXA8
															APOC1
															ARNTL
															ARPC5L
															ARPP19
															ASAP2
															ASF1B
															ATAD2
															ATIC
															ATP2A2
															ATP5G1
															AURKB
															AVPI1
															BANF1
															BAZ1B
															BCCIP
															BIRC5
															BOLA2
															BUB3
															C1QBP
															CALR
															CAPN1
															CAPSL
															CARNMT1
															CAT
															CBX5
															CCDC124
															CCDC3
															CCNA2
															CCNE2
															CCT3
															CCT7
															CDC20
															CDC45
															CDCA5
															CDCA8
															CDK1
															CDKN2C
															CEBPG
															CENPH
															CENPK
															CENPM
															CENPS
															CENPW
															CES1B
															CES2G
															CFL1
															CHCHD1
															CHCHD4
															CHORDC1
															CHPT1
															CIB2
															CISD2
															CIT
															CKAP2L
															CKMT1
															CKS2
															CLPB
															CLSPN
															CLTB
															CMC2
															COX17
															COX5A
															COX6A1
															CPN1
															CPOX
															CRELD2
															CRY1
															CSTB
															CTH
															CYC1
															CYP2B10
															CYP2S1
															DBI
															DCN
															DDT
															DDX18
															DDX21
															DDX39
															DEK
															DHFR
															DKC1
															DNAJA1
															DNAJA4
															DNAJB11
															DNAJC3
															DNAJC9
															DNMT1
															DNPH1
															DPY30
															DSTN
															DTYMK
															DUSP7
															DUT
															EBNA1BP2
															EBP
															ECM1
															EEA1
															EEF1D
															EFEMP1
															EFNA3
															EFNB1
															EHD2
															EIF1AD
															EIF2S1
															EIF3J1
															EIF4E3
															ELOVL6
															EMP1
															ESCO2
															ETFA
															ETHE1
															EXOSC7
															EXOSC8
															FAM111A
															FAM162A
															FAM83D
															FAM83G
															FAM96B
															FBL
															FBXO5
															FEN1
															FGFBP1
															FIGNL1
															FKBP4
															FLVCR1
															FOXP2
															FTL1
															FUT8
															FZD10
															GAS2L1
															GCLC
															GEMIN6
															GJA1
															GMNN
															GNG12
															GNL3
															GPI1
															GPSM2
															GSPT1
															GSTP2
															H2AFJ
															H2AFY
															H2AFZ
															HELLS
															HIF1A
															HIRIP3
															HIST1H1B
															HIST1H1C
															HIST1H1D
															HIST1H1E
															HIST1H2AB
															HIST1H2AE
															HIST1H2AP
															HIST1H3C
															HIST1H4D
															HIST1H4I
															HIST2H2AC
															HNRNPA3
															HNRNPC
															HNRNPF
															HOXC8
															HPF1
															HR
															HS3ST6
															HSDL2
															HSPA4
															HSPB8
															HTATIP2
															IDH3A
															IL17RC
															IL6RA
															INCENP
															IPMK
															IRF2BP2
															ITGA6
															KIF11
															KIF20B
															KLC1
															KMT5A
															KNL1
															KPNA2
															KRAS
															LACTB
															LAD1
															LARP1B
															LBR
															LETM1
															LLPH
															LMNB1
															LNCPINT
															LOCKD
															LRRC59
															LRRFIP2
															LSM2
															LSM3
															LSM4
															LSM6
															LYAR
															LYPD3
															MANF
															MAP2K3
															MBD2
															MBNL1
															MCM2
															MCM3
															MCM5
															MCM7
															MEGF6
															MELK
															MGST2
															MINDY1
															MKI67
															MLEC
															MPHOSPH10
															MRPL18
															MRPL20
															MRPL36
															MRPL42
															MRPL51
															MRPL57
															MRPS12
															MSN
															MTHFD1
															MTUS1
															MYC
															MYCBP2
															MYLIP
															NAA50
															NAB1
															NAMPT
															NARS
															NCAPD3
															NCAPG
															NCAPG2
															NCOA7
															NDUFA4
															NDUFAB1
															NDUFAF2
															NDUFAF4
															NDUFS5
															NDUFV1
															NMT1
															NOLC1
															NOP10
															NOP56
															NOTCH1
															NPDC1
															NPM1
															NUCKS1
															NUP85
															NUSAP1
															NXT1
															OLA1
															ORC6
															ORMDL3
															OSGIN1
															OSTF1
															P4HA1
															PALLD
															PARD6G
															PBK
															PCBP1
															PCLAF
															PCMTD1
															PCNA
															PCNP
															PDK4
															PDLIM2
															PFDN2
															PFKP
															PFN1
															PGD
															PGK1
															PGP
															PHF5A
															PHLDB2
															PINLYP
															PJA1
															PKP1
															PLSCR4
															PNP
															POLA1
															POLD2
															POLE3
															POLR3G
															PPID
															PPIH
															PPIL1
															PPP2R2C
															PPP5C
															PQLC1
															PRADC1
															PRC1
															PRIM2
															PRKAR2A
															PRPF4B
															PRR15
															PSMB5
															PSMC5
															PSPH
															PTGS2
															PTPRE
															PTRH2
															PURB
															RACGAP1
															RAD51
															RAD51AP1
															RANGRF
															RAPH1
															RASSF10
															RBM28
															RELL1
															RFC1
															RFC4
															RFC5
															RGCC
															RNASEH2B
															RNASEH2C
															RNF141
															RPA1
															RPA2
															RPL13A
															RPL23A
															RPL36AL
															RPN1
															RPP25L
															RRM1
															RRM2
															RWDD1
															SAMD1
															SCMH1
															SELENOI
															SF3B5
															SFN
															SGK1
															SGO1
															SGO2A
															SHCBP1
															SLC26A2
															SLC29A1
															SLC35B1
															SLC6A6
															SLFN9
															SMC1A
															SMC2
															SMC4
															SMCO4
															SMDT1
															SMIM15
															SMPDL3A
															SNRNP48
															SNRPA1
															SNRPB
															SNRPD1
															SNX15
															SOD2
															SORD
															SOX2
															SPC24
															SPC25
															SPTSSB
															SRM
															SRSF7
															SSX2IP
															ST13
															STK35
															STMN1
															SYCE2
															SYNGR2
															TAF12
															TAF15
															TALDO1
															TARS
															TBCB
															TBX2
															TCF19
															TFAP2A
															TFAP2C
															TFDP1
															TGFBI
															THBD
															TIAL1
															TIMM50
															TIMM8A1
															TIPIN
															TMCO1
															TMEM238
															TMEM246
															TMEM43
															TMX1
															TOB1
															TOMM40
															TOMM5
															TOP2A
															TOPBP1
															TPM2
															TPX2
															TRIAP1
															TRIP13
															TRP63
															TUBA1C
															TUBG1
															TXN2
															TXNDC17
															TXNL4A
															TYMS
															UBE2T
															UCHL3
															UCHL5
															UHRF1
															USP1
															USP50
															VDAC1
															VPS13A
															VRK2
															VSIG8
															WDR1
															WWP1
															YBX3
															YWHAH
															YWHAZ
															ZFP91
															ADH7
															ALDH3A1
															APOE
															ASS1
															BARX2
															BMP3
															BTBD3
															CAR12
															CD44
															CDCA7
															CES1D
															CISD3
															CRIP1
															CRIP2
															DSC3
															FAM213A
															GAS1
															GCLM
															GLO1
															GLUL
															GPX2
															GSTM1
															GSTM2
															GSTO1
															GSTP1
															H60C
															HK1
															HPGD
															HSPA1A
															HSPA1B
															HSPB1
															HSPE1
															IGFBP2
															IGFBP7
															IL1R2
															KRT13
															KRT5
															LDHA
															LGALS7
															LMNA
															LY6A
															MT1
															MT2
															NFIX
															OCIAD2
															OXCT1
															PKM
															PRDX1
															REXO2
															S100A10
															S100A6
															SELENBP1
															SERPINB2
															ST6GALNAC2
															THEM5
															TPPP3
															TSPO
															TUBA4A
															TXN1

## Sheet: human specific
Bioplanet	Adjusted P-value	Odds Ratio	Combined Score	Genes
TGF-beta regulation of extracellular matrix	0.000205129	4.6427	64.9849	ZNF395;NRP2;KCNE3;ADH1C;C1S;C1R;NPR3;SLC40A1;LTBP2;CROT;PTPRK;IFIT3;PTHLH;EHD3;IMPA2;NINJ1;CFB
Immune system	0.000205129	3.62074	50.2427	IFITM3;MEF2A;APP;CD74;CD40;SP100;IFITM2;C1S;ERAP2;FBXW7;C1R;FBXO2;IL18;AP2B1;FBXO44;IFIT3;PML;GHR;MRC2;SAA1;RICTOR;CTSF;CFB
Amino acid transport across the plasma membrane	0.000410094	27.0431	345.561	SLC7A8;SLC6A15;SLC38A2;SLC7A2;SLC38A5
Amino acid and oligopeptide SLC transporters	0.00310593	15.9655	167.092	SLC7A8;SLC6A15;SLC38A2;SLC7A2;SLC38A5
BDNF signaling pathway	0.0095023	5.11001	45.7027	ALDH6A1;IFITM2;TRAF3IP2;LDB1;FHL2;PTPRK;TIMP1;PTRF;RAMP1
Interleukin-6 regulation of target genes	0.0095023	37.8442	338.407	ABCC3;TIMP1;SLC38A2
Transmembrane transport of small molecules	0.0210579	3.76112	30.0596	ABCC3;SLC7A8;SLC6A15;SLC40A1;SLC27A6;CYBRD1;ATP1A1;SLC2A5;SLC38A2;SLC38A5;SLC7A2
SLC-mediated transmembrane transport	0.0285356	4.67848	35.345	SLC7A8;SLC6A15;SLC40A1;SLC27A6;SLC2A5;SLC38A2;SLC38A5;SLC7A2
Extracellular matrix organization	0.0288557	7.96502	59.0812	CRTAP;COL27A1;COL14A1;PLOD3;TIMP1
Transport of inorganic cations/anions and amino acids/oligopeptides	0.0288557	7.78723	57.0065	SLC7A8;SLC6A15;SLC38A2;SLC7A2;SLC38A5
Bile acid and bile salt metabolism	0.0388529	17.3339	120.084	ABCC3;CYP27A1;CH25H
Collagen biosynthesis and modifying enzymes	0.0447907	9.29296	62.2488	CRTAP;COL27A1;COL14A1;PLOD3
Formyl peptide interaction with formyl peptide receptors	0.0482896	45.9444	300.625	APP;SAA1
REACTOME	Adjusted P-value	Odds Ratio	Combined Score	Genes
Amino Acid Transport Across Plasma Membrane R-HSA-352230	0.00161272	25.1089	312.749	SLC7A8;SLC6A15;SLC38A2;SLC7A2;SLC38A5
Transport Of Inorganic Cations/Anions And Amino Acids/Oligopeptides R-HSA-425393	0.0023287	10.2573	116.883	SLC25A26;AHCYL2;SLC7A8;SLC6A15;SLC38A2;SLC38A5;SLC7A2
SLC-mediated Transmembrane Transport R-HSA-425407	0.0118594	5.41446	50.6896	SLC25A26;AHCYL2;SLC7A8;SLC6A15;SLC40A1;SLC27A6;SLC38A2;SLC38A5;SLC7A2
Immune System R-HSA-168256	0.0152698	2.32323	20.4943	IFITM3;APP;CD40;SP100;IFITM2;C1S;C1R;LPCAT1;SLC2A5;FBXO44;IFIT3;GHR;MRC2;FLNA;RICTOR;CTSF;TIMP1;MEF2A;CD74;ERAP2;FBXW7;FBXO2;IL18;AP2B1;PML;BST2;BCL6;SLC7A8;CFB
Initial Triggering Of Complement R-HSA-166663	0.0381069	23.1189	177.641	C1S;C1R;CFB
Cytokine Signaling In Immune System R-HSA-1280215	0.0400322	2.95459	21.7371	IFITM3;MEF2A;APP;CD40;SP100;IFITM2;IL18;IFIT3;PML;BST2;GHR;BCL6;FLNA;TIMP1
Interferon Signaling R-HSA-913531	0.0400322	5.13017	37.4401	IFITM3;BST2;SP100;IFITM2;FLNA;IFIT3;PML
Classical Antibody-Mediated Complement Activation R-HSA-173623	0.0403015	68.9236	493.341	C1S;C1R
WIKIPATHWAYS	Adjusted P-value	Odds Ratio	Combined Score	Genes
Network Map Of SARS CoV 2 Signaling Pathway WP5115	0.00850802	6.17487	63.7705	IFITM3;BST2;DEPTOR;C1S;C1R;IL18;SAA1;APOL1;CFB
NRF2 Pathway WP2884	0.0525473	6.26	46.4798	ABCC3;CBR1;SLC6A15;GSR;SLC39A13;SLC2A5
Complement Activation WP545	0.0525473	20.8049	154.125	C1S;C1R;CFB
KEGG	Adjusted P-value	Odds Ratio	Combined Score	Genes
Protein digestion and absorption	0.0184374	8.72916	79.6385	COL27A1;KCNE3;SLC7A8;COL14A1;ATP1A1;SLC38A2
Primary bile acid biosynthesis	0.542254	18.3694	91.9544	CYP27A1;CH25H
Mineral absorption	0.542254	7.28635	33.8327	SLC40A1;CYBRD1;ATP1A1
Complement and coagulation cascades	0.658904	5.0585	18.7905	C1S;C1R;CFB
GABAergic synapse	0.658904	4.82225	17.3406	GABRE;SLC38A2;SLC38A5
African trypanosomiasis	0.658904	7.86468	27.6214	IL18;APOL1
Staphylococcus aureus infection	0.658904	4.50638	15.454	C1S;C1R;CFB
Ferroptosis	0.658904	7.05662	23.4485	PRNP;SLC40A1
Carbohydrate digestion and absorption	0.658904	6.11389	18.7986	ATP1A1;SLC2A5
Valine, leucine and isoleucine degradation	0.658904	5.98068	18.1625	ALDH6A1;HIBADH
Toxoplasmosis	0.658904	3.80028	11.4726	CD40;LAMB2;HSPA2
GO BIOLOGICAL PROCESSES	Adjusted P-value	Odds Ratio	Combined Score	Genes
Response To Cytokine (GO:0034097)	1.78019e-07	15.6447	356.607	IFITM3;BST2;APP;CH25H;CD74;CD40;SP100;IFITM2;TIMP1;SHFL;PML;SNCA
Response To Type II Interferon (GO:0034341)	8.73339e-05	15.9275	253.334	IFITM3;BST2;CD74;CD40;SP100;IFITM2;SHFL;SNCA
L-alpha-amino Acid Transmembrane Transport (GO:1902475)	0.00467515	20.08	230.459	SLC7A8;SLC25A12;SLC38A2;SLC7A2;SLC38A5
Collagen Fibril Organization (GO:0030199)	0.00467515	18.9927	213.325	CRTAP;COL27A1;COL14A1;NF1;PLOD3
Amino Acid Transport (GO:0006865)	0.00588709	17.1363	184.701	SLC7A8;SLC6A15;SLC38A2;SLC7A2;SLC38A5
Carboxylic Acid Transport (GO:0046942)	0.00812831	14.6321	147.499	SLC7A8;SLC6A15;SLC38A2;SLC7A2;SLC38A5
Amino Acid Import Across Plasma Membrane (GO:0089718)	0.00812831	24.2878	244.788	SLC7A8;SLC38A2;SLC7A2;SLC38A5
Extracellular Matrix Organization (GO:0030198)	0.00812831	6.79296	67.8326	VIT;APP;CRTAP;COL27A1;COL14A1;KLK5;NF1;PLOD3
Response To Interferon-Beta (GO:0035456)	0.00880995	22.3425	218.676	IFITM3;BST2;IFITM2;SHFL
Intracellular Monoatomic Cation Homeostasis (GO:0030003)	0.0111455	6.26597	59.1939	APP;PRNP;CD40;SLC40A1;CYBRD1;SLC39A13;ATP1A1;LETMD1
Neutral Amino Acid Transport (GO:0015804)	0.0153596	18.0127	162.671	SLC7A8;SLC6A15;SLC38A2;SLC38A5
Response To Interferon-Alpha (GO:0035455)	0.0267041	29.7303	247.749	IFITM3;BST2;IFITM2
Amino Acid Transmembrane Transport (GO:0003333)	0.0267041	14.6894	122.08	SLC7A8;SLC25A12;SLC38A2;SLC38A5
Negative Regulation Of Viral Entry Into Host Cell (GO:0046597)	0.0289393	27.7469	226.311	IFITM3;CH25H;IFITM2
Regulation Of Integrin-Mediated Signaling Pathway (GO:2001044)	0.0311543	26.0114	207.825	LAMB2;FLNA;TIMP1
Vascular Transport (GO:0010232)	0.0311543	8.99073	71.4001	ABCC3;SLC7A8;SLC38A2;SLC7A2;SLC38A5
Negative Regulation Of Viral Life Cycle (GO:1903901)	0.0311543	24.48	191.742	IFITM3;BST2;IFITM2
Transport Across Blood-Brain Barrier (GO:0150104)	0.0311543	8.76507	68.641	ABCC3;SLC7A8;SLC38A2;SLC7A2;SLC38A5
Defense Response To Virus (GO:0051607)	0.0347715	5.44328	41.5538	IFITM3;BST2;CD40;IFITM2;SHFL;IFIT3;PML
Regulation Of Cell Population Proliferation (GO:0042127)	0.0347715	2.91261	22.1824	YAP1;APP;VIPR1;NPR3;DAB2IP;MST1R;PTPRK;IFIT3;PTHLH;PML;KITLG;BCL6;BCL7A;ZNF503;TIMP1
Negative Regulation Of Viral Genome Replication (GO:0045071)	0.0389144	11.3855	84.3795	IFITM3;BST2;IFITM2;SHFL
Positive Regulation Of Neuron Apoptotic Process (GO:0043525)	0.0389144	20.8049	154.125	PRNP;FBXW7;NF1
Negative Regulation Of Protein Catabolic Process (GO:0042177)	0.0398524	11.1572	81.892	DAB2IP;FLNA;TIMP1;SNCA
Defense Response To Symbiont (GO:0140546)	0.0439851	5.9493	42.66	IFITM3;BST2;CD40;IFITM2;SHFL;IFIT3
Serine Transport (GO:0032329)	0.0439851	68.9236	493.341	SLC38A2;SLC38A5
L-amino Acid Transport (GO:0015807)	0.0475726	18.0885	127.346	SLC7A8;SLC38A2;SLC38A5
CHEA	Adjusted P-value	Odds Ratio	Combined Score	Genes
NR3C1 27076634 ChIP-Seq BEAS2B Human Lung Inflammation	0.000574191	2.5462	35.7603	VIT;PHLDB1;VIPR1;NRP2;SP100;TRAF3IP2;TENM4;C1S;NPR3;FHL2;AK4;LTBP2;PTPRK;STON2;ATP1A1;SLC7A2;MRC2;PDLIM1;LIMA1;ANKH;SH3PXD2A;IMPA2;PXDC1;RICTOR;SLC38A2;TNS1;WNT4;MEF2A;ABCC3;TGIF1;PRNP;ERAP2;FBXW7;CMTM4;PCDH7;GSR;SLC39A13;CMBL;CYP27A1;KITLG;BCL6;SLC7A8;NINJ1;NF1;CFB;XPR1
EBNA1 20929547 Chip-Seq RAJI-cells Human	0.000815779	2.98119	38.7562	IFITM3;APP;KCNE3;C1S;C1R;PTPRK;STON2;MRC2;FLNA;CTSF;APOL1;CD276;WNT4;MEF2A;PRNP;CD74;CRTAP;PARP3;COL27A1;CYBRD1;SLC39A13;BST2;OBSCN;BCL6;TNNT1;CLIP4;NINJ1;LETMD1;TP73
TP63 22573176 ChIP-Seq HFKS Human	0.00138531	2.33377	28.0575	VIT;AHCYL2;VIPR1;ZNF395;CD40;TRAF3IP2;LDB1;SYNPO2;CCDC146;KLK5;PLOD3;AK4;LTBP2;ATP1A1;IFIT3;MIPOL1;PDLIM1;LAPTM4B;SCPEP1;FGD6;BCL7A;SH3PXD2A;WDR91;FLNA;FAM53A;SLC38A5;TNS1;CD276;WNT4;SNCA;MEF2A;ABCC3;PRNP;CBR1;CD74;PRKAB2;PARP3;KCNK10;DAB2IP;AP2B1;PML;EHD3;OBSCN;SLC7A8;CDHR1;MXRA5
SOX2 20726797 ChIP-Seq SW620 Human	0.00138531	2.65403	31.258	VIPR1;BEX2;ZNF395;NRP2;KCNE3;SLC40A1;STON2;PTHLH;SLC7A2;PDLIM1;LIMA1;ANKH;APOL1;SLC38A2;SLC38A5;ABCC3;CBR1;DAB2IP;CYBRD1;HSPA2;AP2B1;BST2;RPUSD4;KITLG;BCL6;SLC7A8;FEZ2;MXRA7;LETMD1;OBSL1;CFB;XPR1
SMAD2 18955504 ChIP-ChIP HaCaT Human	0.00148468	2.80453	31.6991	YAP1;APP;PHLDB1;TRAF3IP2;FHL2;LTBP2;PTPRK;STON2;PTHLH;MIPOL1;PDLIM1;LIMA1;SH3PXD2A;SLC38A2;MEF2A;TGIF1;PRNP;PRKAB2;SLC6A15;IL18;DAB2IP;SLC39A13;PML;SLC7A8;TAX1BP3;MXRA7;SLC25A12
SMAD3 18955504 ChIP-ChIP HaCaT Human	0.00148468	2.80453	31.6991	YAP1;APP;PHLDB1;TRAF3IP2;FHL2;LTBP2;PTPRK;STON2;PTHLH;MIPOL1;PDLIM1;LIMA1;SH3PXD2A;SLC38A2;MEF2A;TGIF1;PRNP;PRKAB2;SLC6A15;IL18;DAB2IP;SLC39A13;PML;SLC7A8;TAX1BP3;MXRA7;SLC25A12
HAND2 30127528 ChIP-Seq KELLY Human Brain Neuroblastoma	0.00552394	2.13361	20.9836	YAP1;PHLDB1;NRP2;TRAF3IP2;LDB1;SYNPO2;FHL2;CROT;STON2;ATP1A1;PTHLH;SLC7A2;MRC2;SCPEP1;LIMA1;BCL7A;SH3PXD2A;ZNF503;TIMP1;APOL1;SLC38A2;TNS1;CD276;PRKAB2;TLE2;CRTAP;PARP3;FBXW7;PCDH7;DAB2IP;DYRK1B;SLC39A13;EHD3;OBSCN;TMEM237;CLIP4;ORAI3;NF1;MXRA7;SLC25A12;OBSL1;RAMP1;XPR1;TP73
FOXM1 26100407 CHIP-SEQ Hek293 Flp-In Human	0.00633345	2.55683	24.4548	APP;ZNF395;NRP2;TRAF3IP2;HIBADH;LDB1;CCDC146;PTPRK;ATP1A1;PDLIM1;BASP1;IMPA2;ZNF503;SNCA;MEF2A;TGIF1;PRNP;PRKAB2;TLE2;CMTM4;DYRK1B;CYP27A1;CH25H;EHD3;TNNT1;LETMD1
MITF 21258399 ChIP-Seq MELANOMA Human	0.00717695	1.96862	18.1171	APP;AHCYL2;PHLDB1;NRP2;TRAF3IP2;HIBADH;LDB1;COL14A1;FHL2;PTPRK;STON2;IFIT3;GHR;MRC2;BCL7A;SH3PXD2A;WDR91;CTSF;TGIF1;PARP3;SLC6A15;QTRT1;RPUSD4;OBSCN;SLC7A8;NINJ1;ORAI3;TAX1BP3;MXRA7;YAP1;ZNF395;SYNPO2;CCDC146;LTBP2;ATP1A1;FBXO44;SLC7A2;LIMA1;SLC25A26;FGD6;ANKH;ZNF503;RICTOR;SLC38A2;WNT4;SNCA;CD74;CMTM4;PCDH7;GSR;DAB2IP;BCL6;NF1;RAMP1
TP63 23658742 ChIP-Seq EP156T Human	0.00717695	2.13258	19.4874	APP;PHLDB1;VIPR1;CD40;NRP2;C1S;KLK5;TRANK1;FHL2;SLC40A1;PTPRK;STON2;ATP1A1;PTHLH;MRC2;PDLIM1;LAPTM4B;SCPEP1;LIMA1;ANKH;SH3PXD2A;WDR91;ZNF503;SLC38A2;SLC38A5;WNT4;TGIF1;CBR1;PRKAB2;FBXW7;SLC6A15;IL18;CYBRD1;CH25H;KITLG;SLC7A8;MXRA5;XPR1;TP73
P63 26484246 Chip-Seq KERATINOCYTES Human	0.00717695	2.47022	22.3651	VIT;APP;LDB1;LTBP2;MST1R;ATP1A1;SLC2A5;CMYA5;FLNA;ZNF503;GABRE;WNT4;MEF2A;PRKAB2;COL27A1;KCNK10;ERAP2;IL18;AP2B1;PML;EHD3;BCL6;ORAI3;SLC27A6;TAX1BP3;TP73
TCF21 26020271 ChIP-Seq SMOOTH MUSCLE Human	0.00717695	2.46686	22.2856	VIT;PHLDB1;NRP2;C1R;FHL2;LTBP2;PTPRK;SLC2A5;SLC7A2;MRC2;LIMA1;SH3PXD2A;IMPA2;CMYA5;SLC38A2;SLC38A5;TNS1;TGIF1;COL27A1;GSR;SLC39A13;KITLG;BCL6;SLC7A8;NINJ1;MXRA7
DMRT1 23473982 ChIP-Seq TESTES Mouse	0.0106505	2.38727	20.4332	YAP1;APP;PHLDB1;TRAF3IP2;LPCAT1;AK4;CROT;ATP1A1;SLC2A5;FBXO44;DEPTOR;BCL7A;SH3PXD2A;BASP1;FLNA;RICTOR;SLC38A2;TNS1;CD276;WNT4;PARP3;BCL6;CLIP4;NINJ1;NF1;MXRA7
GATA4 25053715 ChIP-Seq YYC3 Human	0.0119975	2.39457	20.033	YAP1;PHLDB1;VIPR1;NRP2;TRAF3IP2;KCNE3;NPR3;LPCAT1;SLC40A1;ATP1A1;SLC7A2;LIMA1;SLC25A26;WDR91;ZNF503;RICTOR;SLC38A2;PRKAB2;TLE2;BCL6;SLC7A8;CDHR1;ORAI3;TAX1BP3;XPR1
PPARD 21283829 ChIP-Seq MYOFIBROBLAST Human	0.0131689	2.06774	16.8884	VIT;APP;NRP2;TRAF3IP2;COL14A1;LPCAT1;SLC40A1;MRC2;PDLIM1;LAPTM4B;SLC25A26;FGD6;BASP1;IMPA2;SLC38A2;TNS1;CD276;WNT4;SNCA;MEF2A;ABCC3;TGIF1;PRNP;COL27A1;FBXW7;PCDH7;DAB2IP;SLC39A13;RPUSD4;BCL6;TNNT1;ORAI3;NF1;SAA1;MXRA7;LETMD1
FOXA1 27270436 ChIP-Seq LNCaP Human Prostate Carcinoma	0.0131689	2.28269	18.5795	YAP1;APP;AHCYL2;ZNF395;HIBADH;ADH1C;C1S;COL14A1;CCDC146;STON2;PTHLH;SLC7A2;LIMA1;RICTOR;CTSF;TGIF1;DAB2IP;CMBL;AP2B1;CYP27A1;ALDH6A1;BCL6;CDHR1;CLIP4;NINJ1;RAMP1;XPR1
FOXA1 33576154 ChIP-Seq Human Liver ProstateCancer	0.01486	2.22154	17.6624	YAP1;APP;AHCYL2;VIPR1;ZNF395;HIBADH;C1S;COL14A1;SYNPO2;FHL2;PLOD3;CROT;SLC2A5;PTHLH;SLC7A2;MIPOL1;GHR;LIMA1;DEPTOR;RICTOR;TGIF1;PRKAB2;GSR;CYP27A1;BCL6;SLC7A8;TAX1BP3;RAMP1
NANOG 16518401 ChIP-PET MESCs Mouse	0.01486	2.30691	18.1223	IFITM3;NRP2;IFITM2;TRAF3IP2;HIBADH;COL14A1;NPR3;AK4;PDLIM1;SCPEP1;SLC25A26;BCL7A;BASP1;IMPA2;CMYA5;CTSF;SNCA;PCDH7;GSR;PML;QTRT1;RPUSD4;SLC7A8;NF1;LETMD1
FOXA1 26769127 Chip-Seq PDAC-Cell Line Human	0.01486	2.30537	18.0895	YAP1;SP100;TRAF3IP2;LDB1;ADH1C;ATP1A1;IFIT3;PTHLH;MIPOL1;PDLIM1;FGD6;BCL7A;ZNF503;RICTOR;CTSF;SLC38A2;PRNP;PRKAB2;PCDH7;IL18;RPUSD4;KITLG;CLIP4;RAMP1;XPR1
BRD4 25478319 ChIP-Seq HGPS Human	0.0158832	2.2499	17.389	YAP1;AHCYL2;CCDC146;LTBP2;STON2;PTHLH;ANKH;SH3PXD2A;BASP1;PXDC1;RICTOR;SLC38A2;CD276;TGIF1;PRNP;PRKAB2;CRTAP;FBXW7;LAMB2;HSPA2;RPUSD4;KITLG;CLIP4;FEZ2;NF1;MXRA7
FOXH1 21741376 ChIP-Seq ESCs Human	0.0174156	2.29894	17.4441	YAP1;BEX2;CRTAP;IFITM2;COL27A1;TRAF3IP2;KCNK10;LDB1;C1S;COL14A1;XPC;ATP1A1;CYP27A1;RPUSD4;LAPTM4B;ALDH6A1;OBSCN;BCL6;BCL7A;CLIP4;FEZ2;MXRA7;SLC25A12;WNT4
SMAD4 21741376 ChIP-Seq ESCs Human	0.0175452	2.28941	17.2483	TGIF1;SP100;LDB1;C1S;C1R;MST1R;ATP1A1;AP2B1;LAPTM4B;SCPEP1;LIMA1;ALDH6A1;OBSCN;SH3PXD2A;SLC7A8;IMPA2;FAM53A;RICTOR;MXRA7;SLC25A12;MXRA5;RAMP1;CD276;WNT4
EGR1 20690147 ChIP-Seq ERYTHROLEUKEMIA Human	0.0186313	1.80251	13.3917	APP;PHLDB1;CD40;HIBADH;PLOD3;CROT;STON2;GHR;MRC2;SCPEP1;BCL7A;SH3PXD2A;BASP1;IMPA2;FAM53A;TIMP1;TNS1;MEF2A;ABCC3;TLE2;COL27A1;DYRK1B;SLC39A13;CMBL;QTRT1;OBSCN;SLC7A8;TNNT1;FEZ2;NINJ1;CFB;XPR1;ZNF395;SP100;NPR3;KLK5;ATP1A1;PTHLH;PDLIM1;SLC25A26;ANKH;ZNF503;RICTOR;CD276;WNT4;CMTM4;LAMB2;PCDH7;GSR;DAB2IP;CYBRD1;AP2B1;BCL6;TP73
LEF1 29337183 ChIP-Seq mESC Mouse Stem	0.0199267	2.05333	15.0297	YAP1;APP;AHCYL2;PHLDB1;NRP2;HIBADH;TENM4;LPCAT1;MST1R;CROT;PTPRK;STON2;ATP1A1;SLC7A2;LIMA1;DEPTOR;FGD6;SH3PXD2A;CYP11A1;PXDC1;GABRE;SLC38A2;WNT4;TGIF1;CMTM4;PCDH7;CYBRD1;BCL6;SLC7A8;CLIP4;XPR1
GATA1 21571218 ChIP-Seq MEGAKARYOCYTES Human	0.0200777	2.09216	15.2127	IFITM3;KCNE3;LDB1;C1S;NPR3;TRANK1;FHL2;SLC40A1;STON2;IFIT3;PTHLH;GHR;PDLIM1;FGD6;SH3PXD2A;IMPA2;FAM53A;SLC38A2;TNS1;WNT4;ABCC3;COL27A1;ERAP2;PCDH7;DAB2IP;SLC39A13;AP2B1;OBSCN;RAMP1
Nerf2 26677805 Chip-Seq MACROPHAGESS Mouse	0.025285	2.54897	17.7577	MEF2A;ABCC3;TGIF1;NRP2;GSR;SLC40A1;STON2;CH25H;LIMA1;SLC25A26;FGD6;BCL6;BASP1;NINJ1;LETMD1;SLC25A12;TNS1
FOXM1 32153563 ChIP-Seq SKOV3 Human Ovary OvarianCancer	0.025285	5.70637	39.7376	BST2;NRP2;C1S;C1R;SAA1;CFB
LXR 22158963 ChIP-Seq LIVER Mouse	0.0253472	2.20049	15.0157	ABCC3;NRP2;COL27A1;HIBADH;CMTM4;FHL2;CMBL;CROT;STON2;SLC2A5;SLC7A2;CYP27A1;BST2;QTRT1;RPUSD4;CH25H;BCL6;SH3PXD2A;WDR91;FEZ2;NINJ1;SLC38A2;TNS1
ZNF217 24962896 ChIP-Seq MCF-7 Human	0.0253472	2.32467	15.7914	VIT;ABCC3;TGIF1;AHCYL2;TRAF3IP2;SLC40A1;PTPRK;STON2;SLC7A2;MIPOL1;MRC2;LIMA1;KITLG;ANKH;BCL6;SLC7A8;BASP1;SLC38A2;XPR1;TP73
ISL1 27105846 Chip-Seq CPCs Mouse	0.0253472	2.31686	15.6515	TGIF1;APP;TLE2;NRP2;TRAF3IP2;KCNK10;LDB1;C1S;LAMB2;PCDH7;FHL2;DAB2IP;STON2;RPUSD4;SLC25A26;SH3PXD2A;CLIP4;NF1;SLC27A6;SLC25A12
JUN 26020271 ChIP-Seq SMOOTH MUSCLE Human	0.0253472	2.18675	14.7562	VIT;YAP1;ZNF395;HIBADH;ERAP2;FHL2;LPCAT1;IL18;LTBP2;XPC;PTPRK;STON2;ATP1A1;PTHLH;SLC7A2;EHD3;SH3PXD2A;CLIP4;CMYA5;NF1;LETMD1;GABRE;CD276
FOXP3 17237761 ChIP-ChIP TREG Mouse	0.0253472	6.7999	45.8434	SP100;ANKH;BCL6;PTPRK;IFIT3
P300 27058665 Chip-Seq ZR-75-30cells Human	0.0253472	2.14905	14.4698	PRNP;PHLDB1;VIPR1;NRP2;IFITM2;LDB1;FBXO2;FHL2;LPCAT1;SLC39A13;STON2;ATP1A1;AP2B1;SLC2A5;PTHLH;PML;MRC2;PDLIM1;KITLG;CYP11A1;CLIP4;ZNF503;SLC38A2;CD276
PBX 27287812 Chip-Seq EMBYONIC-LIMB Mouse	0.0253472	2.22209	14.9564	ABCC3;TGIF1;PHLDB1;PRKAB2;TLE2;NRP2;PARP3;SYNPO2;IL18;CMBL;HSPA2;SLC2A5;QTRT1;OBSCN;SH3PXD2A;CYP11A1;TNNT1;WDR91;NINJ1;ORAI3;CMYA5;CD276
SUZ12 18692474 ChIP-Seq MEFs Mouse	0.0257568	2.47941	16.5767	APP;VIPR1;NRP2;KCNE3;COL14A1;PCDH7;NPR3;FHL2;LTBP2;HSPA2;PTHLH;SLC7A2;MRC2;CH25H;FGD6;SLC7A8;WNT4
SMAD2/3 21741376 ChIP-Seq ESCs Human	0.0282988	2.14941	14.0603	PHLDB1;TLE2;CD40;IFITM2;LDB1;C1S;PLOD3;MST1R;AP2B1;QTRT1;SCPEP1;OBSCN;BCL6;BCL7A;SLC7A8;TNNT1;FEZ2;ORAI3;FAM53A;MXRA7;SLC25A12;CD276;TP73
EGR1 23403033 ChIP-Seq LIVER Mouse	0.0282988	3.12195	20.4052	SP100;IFITM2;C1S;GSR;SAA1;SLC39A13;RICTOR;LETMD1;IFIT3;CFB;PML
SMRT 27268052 Chip-Seq Bcells Human	0.0292618	2.13625	13.8183	PRNP;CD74;ZNF395;KCNE3;HIBADH;CCDC146;TRANK1;LPCAT1;ATP1A1;IFIT3;MIPOL1;SCPEP1;KITLG;OBSCN;ANKH;BCL7A;SH3PXD2A;BASP1;WDR91;TAX1BP3;RICTOR;CTSF;TNS1
BMI1 23680149 ChIP-Seq NPCS Mouse	0.0292618	2.57586	16.6141	TGIF1;COL27A1;KCNE3;FBXW7;COL14A1;SLC6A15;PCDH7;NPR3;TRANK1;FHL2;SLC40A1;PTHLH;CH25H;SLC7A8;RICTOR
ATF3 27146783 Chip-Seq COLON Human	0.0294888	2.12612	13.6332	TGIF1;YAP1;PRNP;CRTAP;SP100;SYNPO2;FHL2;SLC39A13;CMBL;MST1R;STON2;ATP1A1;AP2B1;SLC7A2;KITLG;OBSCN;CLIP4;NINJ1;TAX1BP3;MXRA7;SLC38A2;RAMP1;CD276
MEF2A 21415370 ChIP-Seq HL-1 Mouse	0.0294888	2.76452	17.6579	MEF2A;APP;PHLDB1;NRP2;PCDH7;FHL2;ATP1A1;SLC7A2;GHR;PDLIM1;LIMA1;BCL6;XPR1
NANOG 18692474 ChIP-Seq MEFs Mouse	0.0294888	2.15381	13.7157	VIT;CRTAP;NRP2;IFITM2;HIBADH;LDB1;GSR;DAB2IP;HSPA2;ATP1A1;PML;BST2;PDLIM1;LIMA1;SLC25A26;BASP1;CYP11A1;NINJ1;SAA1;CTSF;TIMP1;LETMD1
FOXO1 32281255 ChIP-Seq Chondrocytes Human Osteoarthritis	0.0305135	3.02954	19.1177	TGIF1;APP;BCL6;HIBADH;LDB1;C1S;IMPA2;CTSF;SLC38A2;IFIT3;TNS1
CEBPB 26923725 Chip-Seq HEMOGENIC-ENDOTHELIUM Mouse	0.0341768	2.1483	13.1884	VIT;APP;AHCYL2;COL27A1;TRAF3IP2;C1S;FBXW7;CMTM4;DAB2IP;ATP1A1;IFIT3;RPUSD4;LAPTM4B;LIMA1;SLC25A26;BCL6;CYP11A1;IMPA2;NF1;SLC38A2;TNS1
SUZ12 18974828 ChIP-Seq MESCs Mouse	0.0341768	2.10694	12.8897	TGIF1;APP;PHLDB1;VIPR1;NRP2;COL27A1;KCNE3;COL14A1;PCDH7;NPR3;FHL2;LTBP2;HSPA2;AP2B1;PTHLH;SLC7A2;MRC2;CH25H;EHD3;SLC7A8;WNT4;SNCA
CJUN 26792858 Chip-Seq BT549 Human	0.0341768	2.10694	12.8897	TGIF1;ZNF395;TRAF3IP2;IL18;CYBRD1;LTBP2;CMBL;PTPRK;STON2;ATP1A1;SLC2A5;RPUSD4;PDLIM1;LAPTM4B;OBSCN;SH3PXD2A;BASP1;IMPA2;NF1;FLNA;MXRA5;XPR1
TCFAP2C 20176728 ChIP-ChIP TROPHOBLAST STEM CELLS Mouse	0.0341768	1.98482	12.097	VIPR1;NRP2;TRAF3IP2;LDB1;FHL2;SLC40A1;XPC;ATP1A1;SLC2A5;FBXO44;PDLIM1;LAPTM4B;BCL7A;SLC38A2;MEF2A;ABCC3;PARP3;LAMB2;FBXO2;GSR;DAB2IP;PML;BCL6;SLC7A8;NF1;SAA1
JUND 26020271 ChIP-Seq SMOOTH MUSCLE Human	0.0341768	2.09369	12.6599	YAP1;ZNF395;ERAP2;FHL2;LPCAT1;IL18;LTBP2;XPC;PTPRK;STON2;ATP1A1;AP2B1;PTHLH;SLC7A2;EHD3;BCL6;SH3PXD2A;CLIP4;LETMD1;GABRE;SLC38A5;CD276
TCF7L2 21901280 ChIP-Seq H4IIE Rat	0.0341768	2.54933	15.4022	ABCC3;PARP3;TRAF3IP2;PCDH7;DAB2IP;PLOD3;CMBL;PTPRK;SLC7A2;CYP27A1;SH3PXD2A;TNNT1;WDR91;ZNF503
EZH2 27304074 Chip-Seq ESCs Mouse	0.0341768	2.63937	15.8477	APP;PHLDB1;NRP2;COL27A1;COL14A1;PCDH7;NPR3;TRANK1;HSPA2;BST2;RPUSD4;OBSCN;WNT4
SCL 21571218 ChIP-Seq MEGAKARYOCYTES Human	0.0341768	2.12127	12.7284	ABCC3;CD40;NRP2;C1S;COL14A1;CMTM4;LPCAT1;HSPA2;STON2;PDLIM1;OBSCN;FGD6;IMPA2;NINJ1;FLNA;FAM53A;OBSL1;TNS1;CD276;WNT4;SNCA
ESR1 22446102 ChIP-Seq UTERUS Mouse	0.0341768	2.25591	13.533	ABCC3;TRAF3IP2;HIBADH;FHL2;CYP27A1;BST2;MRC2;LAPTM4B;LIMA1;SLC25A26;BCL6;SH3PXD2A;SLC7A8;FEZ2;SLC27A6;SLC25A12;XPR1;TNS1
GF1 26923725 Chip-Seq HPCs Mouse	0.0341768	2.30891	13.8166	TGIF1;PHLDB1;HIBADH;FBXW7;GSR;DAB2IP;ATP1A1;IFIT3;PTHLH;LIMA1;BCL6;SH3PXD2A;SLC7A8;NF1;SLC25A12;SLC38A2;TNS1
CEBPB 20513432 ChIP-Seq MACROPHAGES Mouse	0.0341768	2.11189	12.5702	TGIF1;CD40;COL27A1;LDB1;FBXW7;DAB2IP;LTBP2;SLC39A13;MST1R;AP2B1;QTRT1;SCPEP1;NINJ1;FAM53A;TAX1BP3;MXRA7;SLC25A12;SLC38A2;RAMP1;TNS1;CD276
TP53 23651856 ChIP-Seq MEFs Mouse	0.0341768	1.86268	11.0847	APP;PHLDB1;VIPR1;HIBADH;LDB1;FHL2;LTBP2;IFIT3;GHR;PDLIM1;LIMA1;BCL7A;IMPA2;FLNA;TNS1;WNT4;TGIF1;PRNP;COL27A1;FBXW7;FBXO2;GSR;DAB2IP;SLC39A13;AP2B1;PML;BST2;NINJ1;NF1;MXRA7;OBSL1
IRF1 21803131 ChIP-Seq PrimaryMonocytes Human Connective	0.0343912	7.42873	43.9936	ERAP2;TRANK1;APOL1;IFIT3
KLF5 25053715 ChIP-Seq YYC3 Human	0.0343912	2.06763	12.2133	ABCC3;PRNP;VIPR1;PRKAB2;TLE2;NRP2;KCNE3;DAB2IP;DYRK1B;ATP1A1;LAPTM4B;ALDH6A1;KITLG;BCL6;BASP1;CYP11A1;FLNA;FAM53A;TAX1BP3;APOL1;SLC38A2;TNS1
CBP 21632823 ChIP-Seq H3396 Human	0.0343912	2.06477	12.1647	YAP1;PHLDB1;IFITM2;LDB1;C1S;C1R;SLC6A15;IL18;SLC39A13;IFIT3;PTHLH;PDLIM1;CH25H;LIMA1;ALDH6A1;KITLG;BCL7A;SH3PXD2A;SLC7A8;CDHR1;SAA1;ZNF503
FOXA1 33576154 ChIP-Seq Human Lung ProstateCancer	0.0372704	1.71563	9.94041	YAP1;APP;AHCYL2;VIPR1;ZNF395;TRAF3IP2;HIBADH;ADH1C;C1S;COL14A1;TRANK1;SLC40A1;PTPRK;STON2;SLC2A5;PTHLH;SLC7A2;MIPOL1;PDLIM1;LIMA1;SLC25A26;DEPTOR;BASP1;ZNF503;SLC38A2;MEF2A;ABCC3;TGIF1;CBR1;PRKAB2;CRTAP;CMTM4;GSR;DAB2IP;PML;CYP27A1;BCL6;SLC7A8;TMEM237;NF1;TAX1BP3;SLC25A12
AR 27623747 ChIP-Seq 22Rv1 Mouse Prostate Carcinoma	0.0399702	1.79962	10.271	AHCYL2;NRP2;TRAF3IP2;COL14A1;C1R;SYNPO2;FHL2;ATP1A1;IFIT3;BASP1;IMPA2;CMYA5;FAM53A;RICTOR;SLC38A2;CD276;PRNP;CD74;PRKAB2;PARP3;COL27A1;KCNK10;FBXW7;CMTM4;BST2;RPUSD4;KITLG;OBSCN;BCL6;SLC7A8;CLIP4;LETMD1;TP73
BACH1 22875853 ChIP-PCR HELA AND SCP4 Human	0.0421077	2.22535	12.5368	C1S;COL14A1;C1R;SYNPO2;PCDH7;PLOD3;SLC2A5;KITLG;BCL6;NINJ1;NF1;TAX1BP3;CTSF;TIMP1;GABRE;TNS1;TP73
TCF21 26020271 ChIP-Seq HCASMC Human CoronaryArtery	0.0421077	2.22111	12.4732	APP;PHLDB1;NRP2;FHL2;SLC39A13;HSPA2;PTPRK;SLC7A2;MRC2;LAPTM4B;LIMA1;BCL6;SH3PXD2A;SLC7A8;CLIP4;NINJ1;TNS1
NCOR1 26117541 ChIP-Seq K562 Human	0.0421077	2.01182	11.2791	ABCC3;TGIF1;CBR1;AHCYL2;TLE2;TRANK1;CMBL;LAPTM4B;BCL6;SLC7A8;CYP11A1;TNNT1;CDHR1;WDR91;NINJ1;ORAI3;FLNA;RICTOR;SLC38A2;XPR1;SLC38A5;TP73
CEBPB 21427703 ChIP-Seq 3T3-L1 Mouse	0.0423013	2.04092	11.4007	IFITM3;MEF2A;PHLDB1;NRP2;IFITM2;TRAF3IP2;LDB1;C1S;PCDH7;FHL2;DAB2IP;SLC39A13;ATP1A1;PTHLH;GHR;MRC2;LIMA1;BCL6;SLC25A12;SLC38A2;WNT4
SUZ12 16625203 ChIP-ChIP MESCs Mouse	0.0425805	2.3326	12.9786	MEF2A;APP;PHLDB1;VIPR1;NRP2;COL27A1;PCDH7;NPR3;FHL2;LTBP2;PTHLH;MRC2;RPUSD4;CH25H;SLC7A8
RUNX2 22187159 ChIP-Seq PCA Human	0.0428881	1.79107	9.92524	VIPR1;SP100;KLK5;FHL2;LPCAT1;PTPRK;PTHLH;GHR;SLC25A26;ANKH;BASP1;FAM53A;SLC38A2;TNS1;WNT4;SNCA;MEF2A;KCNK10;FBXW7;FBXO2;SLC6A15;PCDH7;GSR;QTRT1;CH25H;KITLG;BCL6;CLIP4;SLC27A6;SLC25A12;RAMP1;XPR1
IRF1 21803131 ChIP-Seq MONOCYTES Human	0.0440711	3.66652	20.0573	BST2;PARP3;HIBADH;ERAP2;STON2;APOL1;IFIT3
FOXO1 23066095 ChIP-Seq LIVER Mouse	0.0440711	3.66652	20.0573	GHR;TGIF1;PHLDB1;PRKAB2;NRP2;BCL6;TNS1
FOXA1 25552417 ChIP-Seq VCAP Human	0.0440711	1.98627	10.8619	VIT;ZNF395;HIBADH;CMTM4;FHL2;LTBP2;CMBL;STON2;SLC2A5;PTHLH;SLC7A2;GHR;LAPTM4B;ANKH;BCL7A;CDHR1;NINJ1;ORAI3;RICTOR;CTSF;SLC38A2;RAMP1
SA1 22415368 ChIP-Seq MEFs Mouse	0.0440711	2.0149	10.9839	TGIF1;APP;NRP2;IFITM2;COL27A1;TRAF3IP2;C1S;COL14A1;SYNPO2;NPR3;TRANK1;LTBP2;PTPRK;PML;GHR;LAPTM4B;FGD6;BCL6;BASP1;SLC38A2;RAMP1
STAT1 17558387 ChIP-Seq HELA Human	0.0440711	2.08369	11.3047	TGIF1;APP;AHCYL2;KCNE3;SLC6A15;SYNPO2;TRANK1;FHL2;SLC40A1;STON2;SLC7A2;RPUSD4;PDLIM1;LIMA1;SLC27A6;CTSF;SLC25A12;RAMP1;XPR1
KLF4 25985364 ChIP-Seq ATHEROSCLEROSIS LESION Mouse	0.0440711	2.36835	12.8432	ABCC3;APP;AHCYL2;NRP2;PCDH7;GSR;SLC40A1;PTPRK;LAPTM4B;LIMA1;SLC7A8;FEZ2;CMYA5;SLC38A2
YAP1 20516196 ChIP-Seq MESCs Mouse	0.0440711	1.92134	10.4012	MEF2A;APP;AHCYL2;FBXW7;COL14A1;LAMB2;GSR;SLC40A1;ATP1A1;SLC7A2;GHR;MRC2;SCPEP1;LIMA1;SLC25A26;FGD6;SH3PXD2A;SLC7A8;BASP1;NF1;LETMD1;SLC38A2;WNT4;SNCA
ISL1 30127528 ChIP-Seq BE2C Human Brain Neuroblastoma	0.044331	2.44566	13.192	PHLDB1;TRAF3IP2;FHL2;DAB2IP;CROT;STON2;SLC7A2;LAPTM4B;LIMA1;TMEM237;CLIP4;MXRA7;SLC25A12
FOXA1 27270436 ChIP-Seq VCaP Human Prostate Carcinoma	0.0454758	1.70652	9.11538	YAP1;APP;AHCYL2;VIPR1;ZNF395;HIBADH;TENM4;ADH1C;C1S;COL14A1;SYNPO2;CCDC146;PTPRK;STON2;SLC2A5;PTHLH;SLC7A2;GHR;LIMA1;DEPTOR;ANKH;BCL7A;IMPA2;RICTOR;CTSF;SLC38A2;MEF2A;TGIF1;ERAP2;SLC6A15;DAB2IP;CMBL;ALDH6A1;BCL6;NINJ1;SLC25A12;RAMP1
FOXA1 33576154 ChIP-Seq Human HilarLN ProstateCancer	0.0454758	2.4291	12.9735	YAP1;APP;AHCYL2;VIPR1;ZNF395;HIBADH;C1S;SYNPO2;SLC7A2;CYP27A1;GHR;LIMA1;BCL6
SALL4 18804426 ChIP-ChIP XEN Mouse	0.0454758	2.52127	13.4067	VIT;GHR;YAP1;PDLIM1;CRTAP;ALDH6A1;COL27A1;LDB1;FBXW7;NF1;SLC38A2;WNT4
IRF8 22096565 ChIP-ChIP GC-B Human	0.0454758	4.82	25.6226	CD74;SP100;SLC2A5;APOL1;IFIT3
PPARG 20887899 ChIP-Seq 3T3-L1 Mouse	0.0477547	1.75178	9.20428	AHCYL2;IFITM2;TRAF3IP2;HIBADH;SYNPO2;NPR3;FHL2;LTBP2;XPC;CROT;PTPRK;MIPOL1;SLC25A26;FGD6;SH3PXD2A;WDR91;FAM53A;SLC38A2;TNS1;TGIF1;PRNP;CBR1;COL27A1;CMTM4;PCDH7;GSR;DAB2IP;RPUSD4;CH25H;BCL6;TNNT1;TAX1BP3
ELK3 25401928 ChIP-Seq HUVEC Human	0.0497268	1.93565	10.055	IFITM3;ABCC3;PHLDB1;PRKAB2;NRP2;SP100;LDB1;PCDH7;FHL2;SLC40A1;LTBP2;SLC39A13;ATP1A1;PTHLH;MRC2;SLC7A8;CYP11A1;TNNT1;NINJ1;ORAI3;SLC38A2;TNS1
SOX2 21211035 ChIP-Seq LN229 Gbm	0.0497268	1.75615	9.1123	APP;PHLDB1;NRP2;TRAF3IP2;KCNE3;COL14A1;SYNPO2;KLK5;FHL2;STON2;PTHLH;SLC7A2;GHR;ANKH;SH3PXD2A;BASP1;IMPA2;CMYA5;TNS1;WNT4;COL27A1;KCNK10;FBXW7;FBXO2;PCDH7;AP2B1;OBSCN;NF1;SLC25A12;MXRA5;XPR1

## Sheet: mouse specific
BIOPLANET	Adjusted P-value	Old P-value	Combined Score	Genes
M phase pathway	4.71516e-14	0	728.55	BUB1B;CDCA8;CENPA;AURKB;SKA1;NDC80;CDC20;CENPF;CENPH;INCENP;CENPK;BIRC5;CENPM;FBXO5;KIF20A;ITGB3BP;SPC24;SPC25
Cell cycle	4.71516e-14	0	258.124	CEP57;TOP2A;MCM7;CDCA8;BUB1B;TYMS;CENPA;SKA1;AURKB;CDC20;CCNB2;CCNB1;CDC45;CCND1;FBXO5;CLSPN;HIST1H2AB;NDC80;GADD45G;CCNA2;POLA1;CENPF;CENPH;CCNE2;INCENP;CENPK;CDK1;CENPM;BIRC5;KIF20A;SPC24;ITGB3BP;SPC25
DNA replication	2.03229e-12	0	332.693	MCM7;CDCA8;BUB1B;CENPA;SKA1;NDC80;AURKB;CDC20;CCNA2;POLA1;CENPF;CDC45;CENPH;INCENP;CENPK;CENPM;BIRC5;FBXO5;KIF20A;SPC24;ITGB3BP;SPC25
Polo-like kinase 1 (PLK1) pathway	3.03537e-11	0	863.525	CDC20;TPX2;CCNB1;INCENP;PRC1;CDK1;BUB1B;CLSPN;FBXO5;KIF20A;NDC80;SPC24
Aurora B signaling	9.50479e-11	0	912.387	RACGAP1;INCENP;STMN1;CDCA8;NCAPG;BIRC5;KIF20A;CENPA;SMC4;AURKB;NDC80
FOXM1 transcription factor network	1.13711e-07	0	477.409	CCNA2;CCNB2;CCNB1;CENPF;CCND1;CDK1;BIRC5;CENPA;AURKB
Phosphorylation of Emi1	2.31447e-05	0	2436.9	CDC20;CCNB1;CDK1;FBXO5
Mitotic G1-G1/S phases	5.62254e-05	0	103.054	TOP2A;CCNA2;POLA1;CCNB1;CDC45;CCND1;CCNE2;MCM7;CDK1;FBXO5;TYMS
G1/S-specific transcription	8.12005e-05	0	458.117	POLA1;CDC45;CDK1;FBXO5;TYMS
MicroRNA regulation of DNA damage response	0.00011274	0	138.664	CCNB2;CCNB1;RAD51;MCM7;CCND1;CCNE2;CDK1;GADD45G
E2F-mediated regulation of DNA replication	0.000122426	0	233.995	POLA1;CCNB1;CDC45;CDK1;FBXO5;TYMS
G2/M checkpoints	0.000549794	0	149.315	CCNB2;CCNB1;CDC45;MCM7;CDK1;CLSPN
Cell cycle checkpoints	0.000549794	0	76.9643	CDC20;CCNB2;CCNB1;CDC45;CCNE2;MCM7;CDK1;BUB1B;CLSPN
Kinesins	0.000615902	0	203.83	RACGAP1;KIF11;KIF22;KIF20A;KIF15
Cyclin A/B1-associated events during G2/M transition	0.0009007	0	311.64	CCNA2;CCNB2;CCNB1;CDK1
E2F transcription factor network	0.00107554	0	88.3228	CCNA2;POLA1;RRM1;CCNE2;CDK1;TK1;TYMS
APC/C-mediated degradation of cell cycle proteins	0.00196759	0	73.7622	CDC20;CCNA2;CCNB1;CDK1;BUB1B;FBXO5;AURKB
APC/C activator regulation between G1/S and early anaphase	0.00310536	0	174.337	CDC20;CCNB1;CDK1;FBXO5
G1 to S cell cycle control	0.00437941	0	69.8813	CCNB1;CDC45;MCM7;CCND1;CCNE2;CDK1
Mitotic prometaphase	0.00437941	0	92.9569	CDC20;CENPF;INCENP;CENPA;SKA1
Deposition of new CENP-A-containing nucleosomes at the centromere	0.00494199	0	86.0667	CENPH;CENPK;CENPA;ITGB3BP;HIST1H2AB
APC/C- and Cdc20-mediated degradation of Nek2A	0.00494199	0	130.078	CDC20;CCNB1;CDK1;BUB1B
G0 and early G1 pathway	0.00494199	0	130.078	TOP2A;CCNA2;CCNE2;CDK1
Sonic Hedgehog (SHH) receptor PTCH1 regulation of cell cycle	0.00556029	0	249.072	CCNB1;PTCH1;CDK1
Glypican-3 pathway	0.00556029	0	249.072	BMP4;PTCH1;GPC3
One-carbon metabolism	0.0102629	0	90.8352	ATIC;MTHFD1;SHMT1;TYMS
Basal cell carcinoma	0.0104006	0	61.0789	BMP4;WNT6;WNT3A;PTCH1;WNT16
p53 activity regulation	0.0114022	0	38.0552	CCNA2;CCNB2;CCNB1;CCND1;CCNE2;CDK1;GADD45G
Fluoropyrimidine activity	0.0117379	0	81.8247	RRM1;TK1;TYMS;SLC29A1
Cysteine and methionine metabolism	0.0127364	0	77.8375	CBS;CTH;SMS;CDO1
Control of cell cycle and breast tumor growth by estrogen-responsive protein Efp	0.0145418	0	131.18	CCNB2;CCNB1;CDK1
Wnt signaling pathway and pluripotency	0.0205757	0	35.3618	WNT6;CCND1;RACGAP1;PPP2R2C;WNT3A;WNT16
Chk1/Chk2(Cds1)-mediated inactivation of cyclin B-Cdk1 complex	0.0213202	0	351.97	CCNB1;CDK1
Cyclin B2-mediated events	0.0213202	0	351.97	CCNB2;CDK1
Cell cycle progression regulation by PLK3	0.0216879	0	98.6316	CCNB1;CASP6;CDK1
Hedgehog signaling pathway	0.0223716	0	40.0498	BMP4;WNT6;WNT3A;PTCH1;WNT16
Nucleotide metabolism	0.0223716	0	40.0498	DUT;RRM1;ATIC;TK1;TYMS
Chromosome maintenance	0.0223716	0	32.2359	POLA1;CENPH;CENPK;CENPA;ITGB3BP;HIST1H2AB
Pyrimidine biosynthesis	0.0276542	0	247.884	DUT;TYMS
S phase	0.0323196	0	27.5228	CCNA2;POLA1;CDC45;CCND1;CCNE2;MCM7
Cyclins and cell cycle regulation	0.0323196	0	71.9849	CCNB1;CCND1;CDK1
Oocyte meiosis	0.0323196	0	27.0602	CDC20;CCNB2;CCNB1;CCNE2;CDK1;FBXO5
p73 transcription factor network	0.0333394	0	32.2243	CCNA2;CCNB1;RAD51;CCNE2;CDK1
Signal transduction of S1P receptor	0.0336737	0	67.1094	RACGAP1;PLCB1;GNAI1
Sulfur amino acid metabolism	0.0336737	0	67.1094	CBS;CTH;CDO1
Degradation of cysteine and homocysteine	0.0421438	0	148.839	CTH;CDO1
Folate and pterine metabolism	0.0421438	0	148.839	MTHFD1;SHMT1
Interleukin-2 signaling pathway	0.0421883	0	11.1014	ZCCHC11;PTCH1;EMP3;KIF22;SMC4;CRIP1;GADD45G;ATIC;MTHFD1;CCND1;PDK4;GPC3;CDK1;ID3;ACP5;H1FX;CLSPN;PDE7A;VAMP5;EZH2
Progesterone-mediated oocyte maturation	0.0421883	0	27.5846	CCNA2;CCNB2;CCNB1;CDK1;GNAI1
Mitotic G2-G2/M phases	0.0434347	0	27.0014	CEP57;CCNA2;CCNB2;CCNB1;CDK1
G2/M DNA damage checkpoint	0.0495314	0	121.947	CCNB1;CDK1
REACTOME	Adjusted P-value	Old P-value	Combined Score	Genes
Resolution Of Sister Chromatid Cohesion R-HSA-2500257	2.69435e-17	0	944.246	CDCA5;BUB1B;CDCA8;KNL1;CENPA;SKA1;NDC80;AURKB;CDC20;CCNB2;CCNB1;CENPF;CENPH;INCENP;CENPK;CDK1;BIRC5;CENPM;ITGB3BP;SPC24;SPC25
Cell Cycle, Mitotic R-HSA-69278	2.69435e-17	0	327.09	CEP57;TOP2A;MCM7;CDCA5;NCAPG2;CDCA8;NCAPG;BUB1B;HMMR;TYMS;SMC4;CENPA;SKA1;AURKB;CDC20;CCNB2;CCNB1;CDC45;CCND1;FBXO5;TK1;ESCO2;KNL1;NDC80;CCNA2;POLA1;TPX2;CENPF;CENPH;CCNE2;INCENP;CENPK;CDK1;CENPM;BIRC5;KIF20A;SPC24;ITGB3BP;SPC25
Cell Cycle R-HSA-1640170	2.69435e-17	0	287.604	CEP57;TOP2A;MCM7;CDCA5;DSCC1;NCAPG2;CDCA8;NCAPG;BUB1B;HMMR;TYMS;SMC4;CENPA;SKA1;AURKB;CDC20;CCNB2;CCNB1;CDC45;CCND1;FBXO5;TK1;CLSPN;CENPW;ESCO2;KNL1;NDC80;CCNA2;POLA1;TPX2;CENPF;RAD51;CENPH;CCNE2;INCENP;CENPK;CDK1;CENPM;BIRC5;KIF20A;SPC24;ITGB3BP;SPC25
Mitotic Prometaphase R-HSA-68877	1.07602e-15	0	514.628	CEP57;CDCA5;BUB1B;CDCA8;NCAPG;KNL1;SMC4;CENPA;SKA1;NDC80;AURKB;CDC20;CCNB2;CCNB1;CENPF;CENPH;INCENP;CENPK;CDK1;BIRC5;CENPM;ITGB3BP;SPC24;SPC25
Unattached Kinetochores Signal Amplification Via A MAD2 Inhibitory Signal R-HSA-141444	1.5568e-13	0	656.67	BUB1B;CDCA8;KNL1;CENPA;AURKB;SKA1;NDC80;CDC20;CENPF;CENPH;INCENP;CENPK;BIRC5;CENPM;ITGB3BP;SPC24;SPC25
EML4 And NUDC In Mitotic Spindle Formation R-HSA-9648025	2.72103e-13	0	610.187	BUB1B;CDCA8;KNL1;CENPA;SKA1;NDC80;AURKB;CDC20;CENPF;CENPH;INCENP;CENPK;BIRC5;CENPM;ITGB3BP;SPC24;SPC25
Cell Cycle Checkpoints R-HSA-69620	3.79863e-13	0	295.452	MCM7;CDCA8;BUB1B;CENPA;SKA1;AURKB;CDC20;CCNB2;CCNB1;CDC45;CLSPN;KNL1;NDC80;CCNA2;CENPF;CENPH;CCNE2;INCENP;CENPK;CDK1;CENPM;BIRC5;SPC24;ITGB3BP;SPC25
Mitotic Spindle Checkpoint R-HSA-69618	1.80958e-12	0	490.295	BUB1B;CDCA8;KNL1;CENPA;SKA1;NDC80;AURKB;CDC20;CENPF;CENPH;INCENP;CENPK;BIRC5;CENPM;ITGB3BP;SPC24;SPC25
RHO GTPases Activate Formins R-HSA-5663220	6.15854e-12	0	427.627	BUB1B;CDCA8;KNL1;CENPA;SKA1;NDC80;AURKB;CDC20;CENPF;CENPH;INCENP;CENPK;BIRC5;CENPM;ITGB3BP;SPC24;SPC25
Mitotic Metaphase And Anaphase R-HSA-2555396	7.70293e-12	0	268.981	CDCA5;CDCA8;BUB1B;KNL1;CENPA;SKA1;NDC80;AURKB;CDC20;CCNB2;CENPF;CCNB1;CENPH;INCENP;CENPK;CDK1;CENPM;BIRC5;FBXO5;SPC24;ITGB3BP;SPC25
M Phase R-HSA-68886	1.11116e-11	0	197.23	CEP57;CDCA5;NCAPG2;CDCA8;NCAPG;BUB1B;SMC4;CENPA;SKA1;AURKB;CDC20;CCNB2;CCNB1;FBXO5;KNL1;NDC80;CENPF;CENPH;INCENP;CENPK;CDK1;CENPM;BIRC5;KIF20A;SPC24;ITGB3BP;SPC25
Mitotic Anaphase R-HSA-68882	5.35633e-11	0	237.273	CDCA5;CDCA8;BUB1B;KNL1;CENPA;SKA1;NDC80;AURKB;CDC20;CCNB2;CENPF;CCNB1;CENPH;INCENP;CENPK;CDK1;CENPM;BIRC5;SPC24;ITGB3BP;SPC25
Separation Of Sister Chromatids R-HSA-2467813	1.50505e-10	0	268.112	CDCA5;BUB1B;CDCA8;KNL1;CENPA;SKA1;NDC80;AURKB;CDC20;CENPF;CENPH;INCENP;CENPK;BIRC5;CENPM;ITGB3BP;SPC24;SPC25
RHO GTPase Effectors R-HSA-195258	3.99095e-08	0	135.039	CDCA8;BUB1B;KNL1;CENPA;SKA1;NDC80;AURKB;CDC20;CENPF;PDZD2;CENPH;INCENP;PRC1;CENPK;CENPM;BIRC5;SPC24;ITGB3BP;SPC25
Condensation Of Prometaphase Chromosomes R-HSA-2514853	2.31034e-06	0	1356.4	CCNB2;CCNB1;CDK1;NCAPG;SMC4
Mitotic G1 Phase And G1/S Transition R-HSA-453279	9.48988e-06	0	112.348	TOP2A;CCNA2;POLA1;CCNB1;CDC45;CCND1;CCNE2;MCM7;CDK1;FBXO5;TK1;TYMS
Phosphorylation Of Emi1 R-HSA-176417	1.03421e-05	0	2436.9	CDC20;CCNB1;CDK1;FBXO5
Signaling By Rho GTPases R-HSA-194315	1.27167e-05	0	51.2805	CDCA8;BUB1B;CENPA;SKA1;SH3RF1;AURKB;CDC20;PDZD2;RACGAP1;SPTBN1;KNL1;ARHGAP25;NDC80;ARMCX3;ANLN;CENPF;CENPH;INCENP;PRC1;CENPK;CENPM;BIRC5;SPC24;ITGB3BP;SPC25
G1/S Transition R-HSA-69206	1.62929e-05	0	111.874	CCNA2;POLA1;CCNB1;CDC45;CCND1;CCNE2;MCM7;CDK1;FBXO5;TK1;TYMS
Signaling By Rho GTPases, Miro GTPases And RHOBTB3 R-HSA-9716542	1.79688e-05	0	48.4103	CDCA8;BUB1B;CENPA;SKA1;SH3RF1;AURKB;CDC20;PDZD2;RACGAP1;SPTBN1;KNL1;ARHGAP25;NDC80;ARMCX3;ANLN;CENPF;CENPH;INCENP;PRC1;CENPK;CENPM;BIRC5;SPC24;ITGB3BP;SPC25
Kinesins R-HSA-983189	1.86213e-05	0	233.145	RACGAP1;KIF21A;KIF11;KIF22;KIF20A;KIF20B;KIF15
G1/S-Specific Transcription R-HSA-69205	2.96876e-05	0	292.019	POLA1;CDC45;CDK1;FBXO5;TK1;TYMS
Chromosome Maintenance R-HSA-73886	4.67931e-05	0	101.102	CCNA2;POLA1;CENPW;CENPH;DSCC1;CENPK;CENPM;KNL1;CENPA;ITGB3BP
Deposition Of New CENPA-containing Nucleosomes At Centromere R-HSA-606279	8.29786e-05	0	156.868	CENPW;CENPH;CENPK;CENPM;KNL1;CENPA;ITGB3BP
G2/M DNA Replication Checkpoint R-HSA-69478	0.000386282	0	1331.72	CCNB2;CCNB1;CDK1
COPI-dependent Golgi-to-ER Retrograde Traffic R-HSA-6811434	0.00101142	0	80.5507	RACGAP1;KIF21A;KIF11;KIF22;KIF20A;KIF20B;KIF15
Activation Of NIMA Kinases NEK9, NEK6, NEK7 R-HSA-2980767	0.00122917	0	590.54	CCNB2;CCNB1;CDK1
APC/C-mediated Degradation Of Cell Cycle Proteins R-HSA-174143	0.00189156	0	66.413	CDC20;CCNA2;CCNB1;CDK1;BUB1B;FBXO5;AURKB
Signal Transduction R-HSA-162582	0.0022447	0	16.9345	BUB1B;SH3RF1;CDC20;CCND1;STMN1;PDK4;FGFBP3;KNL1;WNT16;WDR35;ARMCX3;ELF3;INCENP;BIRC5;PLCB1;ITGB3BP;AMER1;MAGED1;CDCA8;PTN;CENPA;FSTL1;SKA1;GNAI1;AURKB;WNT6;PDZD2;RACGAP1;APOE;SPTBN1;EVC2;WNT3A;PTCH1;ARHGAP25;NDC80;ANLN;CENPF;CENPH;DHRS9;NBEA;PRC1;CENPK;TACC3;CDK1;ID3;CENPM;DZIP1;PDE7A;SPC24;EZH2;SPC25
SUMOylation Of DNA Replication Proteins R-HSA-4615885	0.00394178	0	86.0667	TOP2A;INCENP;CDCA8;BIRC5;AURKB
Cyclin A/B1/B2 Associated Events During G2/M Transition R-HSA-69273	0.00397901	0	130.078	CCNA2;CCNB2;CCNB1;CDK1
G0 And Early G1 R-HSA-1538133	0.00524557	0	114.386	TOP2A;CCNA2;CCNE2;CDK1
Regulation Of APC/C Activators Between G1/S And Early Anaphase R-HSA-176408	0.00742374	0	51.1203	CDC20;CCNA2;CCNB1;CDK1;BUB1B;FBXO5
Golgi-to-ER Retrograde Transport R-HSA-8856688	0.00745073	0	41.9581	RACGAP1;KIF21A;KIF20A;KIF11;KIF22;KIF20B;KIF15
Golgi Cisternae Pericentriolar Stack Reorganization R-HSA-162658	0.00925187	0	164.189	CCNB2;CCNB1;CDK1
S Phase R-HSA-69242	0.0129705	0	30.3325	CCNA2;POLA1;CDC45;CCND1;CCNE2;MCM7;CDCA5;ESCO2
Polo-like Kinase Mediated Events R-HSA-156711	0.0132216	0	131.18	CCNB2;CCNB1;CENPF
Metabolism Of Nucleotides R-HSA-15869	0.0160055	0	37.4492	DUT;RRM1;ATIC;TK1;TYMS;DNPH1
Factors Involved In Megakaryocyte Development And Platelet Production R-HSA-983231	0.0204183	0	29.007	RACGAP1;KIF21A;KIF20A;KIF11;KIF22;KIF20B;KIF15
Initiation Of Nuclear Envelope (NE) Reformation R-HSA-2995383	0.0205936	0	98.6316	CCNB2;CCNB1;CDK1
Condensation Of Prophase Chromosomes R-HSA-2299718	0.024306	0	52.3919	CCNB1;NCAPG2;CDK1;SMC4
G2/M Transition R-HSA-69275	0.024306	0	23.6845	CEP57;CCNA2;CCNB2;TPX2;CCNB1;CENPF;CDK1;HMMR
Mitotic G2-G2/M Phases R-HSA-453274	0.0254189	0	23.1576	CEP57;CCNA2;CCNB2;TPX2;CCNB1;CENPF;CDK1;HMMR
APC/C:Cdc20 Mediated Degradation Of Mitotic Proteins R-HSA-176409	0.0281705	0	35.3983	CDC20;CCNA2;CCNB1;CDK1;BUB1B
E2F Mediated Regulation Of DNA Replication R-HSA-113510	0.0283118	0	77.4535	POLA1;CCNB1;CDK1
Activation Of APC/C And APC/C:Cdc20 Mediated Degradation Of Mitotic Proteins R-HSA-176814	0.0285591	0	34.5635	CDC20;CCNA2;CCNB1;CDK1;BUB1B
TP53 Regulates Transcription Of Cell Cycle Genes R-HSA-6791312	0.0342585	0	41.8955	CCNA2;CCNB1;CCNE2;CDK1
APC/C:Cdc20 Mediated Degradation Of Cyclin B R-HSA-174048	0.0342585	0	67.1094	CDC20;CCNB1;CDK1
WNT Ligand Biogenesis And Trafficking R-HSA-3238698	0.0423375	0	58.8067	WNT6;WNT3A;WNT16
Sensory Processing Of Sound By Outer Hair Cells Of Cochlea R-HSA-9662361	0.0436469	0	36.5709	EPB41L3;CIB2;KIF20B;SPTBN1
Regulation Of IGF Transport And Uptake By IGFBPs R-HSA-381426	0.0439081	0	22.9774	BMP4;PAPPA;IGFBP2;GPC3;APOE;FSTL1
Interconversion Of Nucleotide Di- And Triphosphates R-HSA-499943	0.0493682	0	52.021	DUT;RRM1;TYMS
WIKIPATHWAYS	Adjusted P-value	Old P-value	Combined Score	Genes
Retinoblastoma Gene In Cancer WP2446	9.33957e-10	0	431.379	TOP2A;RRM1;MCM7;TYMS;CCNA2;CCNB2;ANLN;POLA1;CCNB1;CDC45;CCND1;CCNE2;STMN1;CDK1
Gastric Cancer Network 1 WP2361	0.000118816	0	330.489	TOP2A;SMOC2;TPX2;CENPF;KIF20B;KIF15
Cell Cycle WP179	0.000239193	0	98.093	CDC20;CCNA2;CCNB2;CCNB1;CDC45;CCND1;CCNE2;MCM7;CDK1;GADD45G
miRNA Regulation Of DNA Damage Response WP1530	0.00134926	0	99.7443	CCNB2;CCNB1;RAD51;CCND1;CCNE2;CDK1;GADD45G
DNA Damage Response WP707	0.00134926	0	99.7443	CCNB2;CCNB1;RAD51;CCND1;CCNE2;CDK1;GADD45G
Disorders Of Folate Metabolism And Transport WP4259	0.00381793	0	206.631	ATIC;MTHFD1;SHMT1;TYMS
G1 To S Cell Cycle Control WP45	0.00588088	0	75.6744	CCNB1;CDC45;MCM7;CCND1;CCNE2;CDK1
Trans Sulfuration One Carbon Metabolism And Related Pathways WP2525	0.00721112	0	68.0984	MTHFD1;CBS;SHMT1;CTH;TYMS;CDO1
CKAP4 Signaling Pathway Map WP5322	0.012745	0	44.1262	CCNB2;CCNB1;CCND1;WNT3A;PTCH1;CDK1;BIRC5
One Carbon Metabolism WP241	0.012745	0	101.529	ATIC;MTHFD1;SHMT1;TYMS
Methionine Metabolism Leading To Sulfur Amino Acids And Related Disorders WP4292	0.0133503	0	186.274	CBS;CTH;CDO1
Omega 9 Fatty Acid Synthesis WP4724	0.0139507	0	164.189	FADS2;ACSL3;FADS1
Fluoropyrimidine Activity WP1601	0.0139507	0	81.8247	RRM1;TK1;TYMS;SLC29A1
Cysteine And Methionine Catabolism WP4504	0.0139507	0	146.152	CBS;CTH;CDO1
Omega 3 Omega 6 Fatty Acid Synthesis WP4723	0.0139507	0	146.152	FADS2;ACSL3;FADS1
Bardet Biedl Syndrome WP5234	0.0139507	0	43.0663	IQCB1;EVC2;IFT81;PTCH1;TMEM107;WDR35
Cohesin Complex Cornelia De Lange Syndrome WP5117	0.0139507	0	77.8375	CDCA5;CDK1;ESCO2;AURKB
Sebaleic Acid Formation And Metabolism WP5315	0.0249961	0	351.97	FADS2;FADS1
Wnt Signaling Pathway And Pluripotency WP399	0.0251201	0	33.437	WNT6;CCND1;RACGAP1;PPP2R2C;WNT3A;WNT16
Linoleic Acid Metabolism Affected By SARS CoV 2 WP4853	0.0318773	0	247.884	FADS2;FADS1
Metabolism Of Alpha Linolenic Acid WP4586	0.0318773	0	247.884	FADS2;FADS1
IL 24 Signaling Pathway WP5413	0.0323365	0	20.0847	TOP2A;CCNB1;CCND1;CDK1;BIRC5;MKI67;CENPA;DNPH1;GADD45G
Microtubule Cytoskeleton Regulation WP2038	0.0323365	0	46.6979	WNT3A;STMN1;CDK1;AURKB
S1P Receptor Signal Transduction WP26	0.0441323	0	62.7404	RACGAP1;PLCB1;GNAI1
ncRNAs Involved In Wnt Signaling In Hepatocellular Carcinoma WP4336	0.0462303	0	28.1861	WNT6;CCND1;WNT3A;WNT16;EZH2
Serine Metabolism WP4688	0.0462303	0	148.839	SHMT1;TYMS
One Carbon Metabolism And Related Pathways WP3940	0.0462303	0	36.5709	SHMT1;CTH;TYMS;CDO1
KEGG	Adjusted P-value	Old P-value	Combined Score	Genes
Cell cycle	6.98778e-05	0	120.101	CDC20;CCNA2;CCNB2;CCNB1;CDC45;CCND1;CCNE2;MCM7;CDK1;BUB1B;GADD45G
p53 signaling pathway	0.00287417	0	90.4427	CCNB2;CCNB1;CCND1;CCNE2;SIVA1;CDK1;GADD45G
One carbon pool by folate	0.00554272	0	189.354	ATIC;MTHFD1;SHMT1;TYMS
Basal cell carcinoma	0.00554272	0	77.768	BMP4;WNT6;WNT3A;PTCH1;WNT16;GADD45G
Cushing syndrome	0.0245188	0	32.6922	WNT6;CCND1;CCNE2;WNT3A;WNT16;PLCB1;GNAI1;CREB5
Hippo signaling pathway	0.0283658	0	29.5978	BMP4;WNT6;CCND1;PPP2R2C;WNT3A;BIRC5;WNT16;WTIP
Progesterone-mediated oocyte maturation	0.0381099	0	34.0616	CCNA2;CCNB2;CCNB1;CDK1;KIF22;GNAI1
GO BIOLOGICAL PROCESSES	Adjusted P-value	Old P-value	Combined Score	Genes
Mitotic Cytokinesis (GO:0000281)	3.79005e-10	0	692.419	CKAP2;CDCA8;KLHDC8B;CENPA;AURKB;CIT;ANLN;RACGAP1;INCENP;STMN1;BIRC5;KIF20A;SPTBN1
Microtubule Cytoskeleton Organization Involved In Mitosis (GO:1902850)	4.43356e-09	0	555.065	CCNB1;CENPH;INCENP;STMN1;CDK1;TACC3;BIRC5;CDCA8;KIF11;AURKB;NDC80;SPC25
Cytoskeleton-Dependent Cytokinesis (GO:0061640)	1.46636e-07	0	320.501	ANLN;RACGAP1;INCENP;STMN1;CKAP2;BIRC5;CDCA8;KIF20A;CENPA;AURKB;SPTBN1;CIT
Nuclear Chromosome Segregation (GO:0098813)	1.46636e-07	0	1389.35	TOP2A;CENPF;INCENP;KLHDC8B;KIF22;FAM83D;NDC80
Mitotic Spindle Organization (GO:0007052)	1.57201e-07	0	294.896	TPX2;CCNB1;CENPH;INCENP;PRC1;STMN1;BIRC5;CDCA8;KIF11;AURKB;NDC80;SPC25
Mitotic Sister Chromatid Segregation (GO:0000070)	2.41855e-07	0	230.75	CDCA5;NCAPG2;CDCA8;NCAPG;KIF11;KIF22;SMC4;KNSTRN;NDC80;TPX2;CCNB1;PRC1;CENPK
Negative Regulation Of Mitotic Metaphase/Anaphase Transition (GO:0045841)	2.41855e-07	0	681.971	CDC20;CENPF;BUB1B;FBXO5;TRIP13;NDC80;SPC24;SPC25
Positive Regulation Of Chromosome Separation (GO:1905820)	9.36843e-07	0	1345.22	INCENP;NCAPG2;CDCA8;NCAPG;BIRC5;SMC4
Spindle Assembly Checkpoint Signaling (GO:0071173)	2.7607e-06	0	537.711	CDC20;CENPF;BUB1B;TRIP13;NDC80;SPC24;SPC25
Mitotic Spindle Assembly Checkpoint Signaling (GO:0007094)	2.7607e-06	0	537.711	CDC20;CENPF;BUB1B;TRIP13;NDC80;SPC24;SPC25
Mitotic Spindle Checkpoint Signaling (GO:0071174)	2.7607e-06	0	537.711	CDC20;CENPF;BUB1B;TRIP13;NDC80;SPC24;SPC25
Positive Regulation Of Cell Cycle Process (GO:0090068)	2.97011e-06	0	166.491	RRM1;RACGAP1;INCENP;NCAPG2;CDCA8;NCAPG;BIRC5;KIF20B;SMC4;NDC80;AURKB;CIT
Regulation Of Mitotic Cell Cycle Spindle Assembly Checkpoint (GO:0090266)	3.9898e-06	0	769.076	CCNB1;INCENP;CDCA8;BIRC5;AURKB;NDC80
Mitotic Spindle Assembly (GO:0090307)	5.49071e-06	0	307.247	TPX2;RACGAP1;INCENP;PRC1;CDCA8;BIRC5;KIF11;AURKB
Regulation Of Mitotic Sister Chromatid Separation (GO:0010965)	5.49071e-06	0	1356.4	CCNB1;INCENP;BIRC5;CDCA8;AURKB
Mitotic Spindle Elongation (GO:0000022)	5.49071e-06	0	1356.4	RACGAP1;INCENP;PRC1;BIRC5;CDCA8
Mitotic Spindle Midzone Assembly (GO:0051256)	5.49071e-06	0	1356.4	RACGAP1;INCENP;PRC1;BIRC5;CDCA8
Positive Regulation Of Mitotic Cell Cycle Phase Transition (GO:1901992)	5.91555e-06	0	227.487	CDC20;CCNB1;RRM1;CCND1;ADAMTS1;CDCA5;CDK1;FBXO5;PLCB1
Positive Regulation Of Mitotic Cytokinesis (GO:1903490)	8.38899e-06	0	5229.56	INCENP;BIRC5;CDCA8;KIF20B
Metaphase Plate Congression (GO:0051310)	1.3589e-05	0	238.575	CCNB1;CENPF;INCENP;CDCA5;CDCA8;KIF22;FAM83D;NDC80
Regulation Of Mitotic Cytokinesis (GO:1902412)	2.25501e-05	0	2436.9	INCENP;BIRC5;CDCA8;AURKB
Serine Family Amino Acid Metabolic Process (GO:0009069)	3.09683e-05	0	660.904	MTHFD1;CBS;SHMT1;CTH;CDO1
Establishment Of Chromosome Localization (GO:0051303)	3.09683e-05	0	660.904	CENPF;INCENP;KIF22;FAM83D;NDC80
Positive Regulation Of Mitotic Sister Chromatid Separation (GO:1901970)	4.40711e-05	0	578.587	CDC20;INCENP;CDCA8;BIRC5;AURKB
Sulfur Amino Acid Metabolic Process (GO:0000096)	8.54434e-05	0	458.117	MTHFD1;CBS;CTH;SMS;CDO1
Positive Regulation Of Chromosome Segregation (GO:0051984)	0.000112617	0	412.92	CCNB1;NCAPG2;CDK1;NCAPG;SMC4
DNA Metabolic Process (GO:0006259)	0.000162489	0	58.858	TOP2A;DUT;RRM1;MCM7;TYMS;RAD51AP1;POLA1;NEIL3;CDC45;RAD51;CBS;UBE2T;PCLAF;CDK1;CENPS
Sister Chromatid Segregation (GO:0000819)	0.000168958	0	222.389	TOP2A;NCAPG2;CENPK;SMC4;KNSTRN;NDC80
Regulation Of G2/M Transition Of Mitotic Cell Cycle (GO:0010389)	0.000194868	0	211.686	CCNB1;RRM1;CENPF;CCND1;CDK1;FBXO5
Positive Regulation Of Attachment Of Spindle Microtubules To Kinetochore (GO:0051987)	0.000212574	0	670.677	CCNB1;INCENP;BIRC5;CDCA8
Positive Regulation Of G2/M Transition Of Mitotic Cell Cycle (GO:0010971)	0.00021766	0	314.08	RRM1;CCNB1;CCND1;CDK1;FBXO5
Regulation Of Cell Cycle Process (GO:0010564)	0.00021773	0	84.8561	CDCA2;RACGAP1;PRC1;FBXO5;KIF20A;KIF11;MKI67;KIF20B;KNSTRN;AURKB
Positive Regulation Of Mitotic Cell Cycle Spindle Assembly Checkpoint (GO:0090267)	0.000291899	0	554.214	INCENP;BIRC5;CDCA8;NDC80
Positive Regulation Of Spindle Checkpoint (GO:0090232)	0.000291899	0	554.214	INCENP;BIRC5;CDCA8;NDC80
Positive Regulation Of Cytokinesis (GO:0032467)	0.000311467	0	176.174	RACGAP1;INCENP;CDCA8;BIRC5;KIF20B;CIT
Positive Regulation Of Cell Cycle G2/M Phase Transition (GO:1902751)	0.000379867	0	249.225	RRM1;CCNB1;CCND1;CDK1;FBXO5
Mitotic Nuclear Division (GO:0140014)	0.000691568	0	138.242	NCAPG2;CENPK;KLHDC8B;SMC4;KNSTRN;NDC80
Regulation Of Chromosome Segregation (GO:0051983)	0.000799364	0	191.636	CDCA2;NCAPG2;NCAPG;MKI67;SMC4
Positive Regulation Of Chromosome Organization (GO:2001252)	0.0017889	0	145.222	NCAPG2;CDK1;NCAPG;SMC4;AURKB
Regulation Of Chromosome Condensation (GO:0060623)	0.00202484	0	590.54	NCAPG2;NCAPG;SMC4
Positive Regulation Of Attachment Of Mitotic Spindle Microtubules To Kinetochore (GO:1902425)	0.00202484	0	590.54	INCENP;BIRC5;CDCA8
Positive Regulation Of Chromosome Condensation (GO:1905821)	0.00202484	0	590.54	NCAPG2;NCAPG;SMC4
Sulfur Amino Acid Biosynthetic Process (GO:0000097)	0.00202484	0	590.54	MTHFD1;CTH;CDO1
Regulation Of Attachment Of Mitotic Spindle Microtubules To Kinetochore (GO:1902423)	0.00202484	0	590.54	INCENP;BIRC5;CDCA8
Regulation Of Mitotic Nuclear Division (GO:0007088)	0.00202484	0	95.256	BMP4;CCNB1;CDCA2;FBXO5;MKI67;KIF20B
Mitotic Cell Cycle Phase Transition (GO:0044772)	0.00217398	0	61.4085	CCNA2;CCNB2;CCNB1;CCND1;CCNE2;CDK1;TACC3;PLCB1
Regulation Of Nuclear Division (GO:0051783)	0.00229522	0	206.631	CDCA2;FBXO5;MKI67;KIF20B
Regulation Of Mitotic Sister Chromatid Segregation (GO:0033047)	0.00295257	0	449.934	CCNB1;CDK1;AURKB
Cell Cycle G2/M Phase Transition (GO:0044839)	0.00360668	0	105.036	CCNA2;CCNB1;CDK1;PLCB1;AURKB
Positive Regulation Of Cell Cycle G1/S Phase Transition (GO:1902808)	0.00360668	0	105.036	RRM1;ADAMTS1;FAM83D;PLCB1;EZH2
Regulation Of Attachment Of Spindle Microtubules To Kinetochore (GO:0051988)	0.00413047	0	358.822	CCNB1;RACGAP1;KNSTRN
Positive Regulation Of Biomineral Tissue Development (GO:0070169)	0.00492334	0	92.9569	BMP4;CCNA2;WNT6;PTN;FBXO5
Kinetochore Organization (GO:0051383)	0.00562645	0	295.441	CENPF;CENPW;CENPH
Tetrahydrofolate Metabolic Process (GO:0046653)	0.0075242	0	249.072	MTHFD1;SHMT1;TYMS
Positive Regulation Of Stress-Activated MAPK Cascade (GO:0032874)	0.00838057	0	47.2754	BMP4;TNFRSF19;STK39;WNT16;PLCB1;SH3RF1;GADD45G
Mitotic Metaphase Plate Congression (GO:0007080)	0.00925567	0	71.9353	CCNB1;CDCA5;CDCA8;KIF22;NDC80
Regulation Of Chromosome Separation (GO:1905818)	0.00925567	0	213.841	NCAPG2;NCAPG;SMC4
Negative Regulation Of Coagulation (GO:0050819)	0.00925567	0	213.841	PROCR;APOE;HS3ST6
Regulation Of Cytokinesis (GO:0032465)	0.0111839	0	51.1203	RACGAP1;PRC1;KIF20A;KIF20B;AURKB;CIT
Regulation Of Cyclin-Dependent Protein Kinase Activity (GO:1904029)	0.011512	0	65.0999	CCNA2;CCNB2;CCNB1;CCND1;CCNE2
Chromosome Condensation (GO:0030261)	0.0144724	0	86.1438	TOP2A;CDCA5;NCAPG;SMC4
Positive Regulation Of Developmental Process (GO:0051094)	0.0150037	0	27.2599	CDC20;BMP4;SLC6A6;NRXN1;FBXO5;APOE;PTN;PLCB1;DCN;SHANK1
Memory (GO:0007613)	0.0166558	0	55.7187	BDNF;PTN;APOE;PLCB1;SHANK1
Mitotic Chromosome Condensation (GO:0007076)	0.0168806	0	146.152	CDCA5;NCAPG;SMC4
Regulation Of Mitotic Cell Cycle (GO:0007346)	0.0201975	0	34.1213	CDC20;SMOC2;CCNB1;CDCA2;FBXO5;MKI67;KIF20B
Interstrand Cross-Link Repair (GO:0036297)	0.0210838	0	70.725	RAD51AP1;NEIL3;RAD51;CENPS
DNA Damage Response (GO:0006974)	0.0213365	0	20.1592	TOP2A;RRM1;MCM7;CRIP1;RAD51AP1;POLA1;RAD51;CCND1;UBE2T;PCLAF;CDK1;FBXO5;CENPS
DNA Biosynthetic Process (GO:0071897)	0.0229786	0	118.582	POLA1;RRM1;TYMS
Negative Regulation Of Ubiquitin-Protein Transferase Activity (GO:0051444)	0.0229786	0	118.582	CDC20;BUB1B;FBXO5
G2/M Transition Of Mitotic Cell Cycle (GO:0000086)	0.0244367	0	64.5791	CCNA2;CCNB1;CDK1;PLCB1
Epithelial Cell Differentiation (GO:0030855)	0.0254218	0	30.7349	BMP4;UPK1B;DHRS9;CASP6;CDK1;DNPH1;FSTL1
Protein Localization To Chromosome, Centromeric Region (GO:0071459)	0.0261865	0	107.857	CDK1;KNL1;CENPA
Negative Regulation Of Amyloid Precursor Protein Biosynthetic Process (GO:0042985)	0.0290245	0	351.97	ITM2A;ITM2C
Regulation Of Vascular Endothelial Growth Factor Signaling Pathway (GO:1900746)	0.0295829	0	98.6316	CD63;SMOC2;DCN
Mitotic Sister Chromatid Cohesion (GO:0007064)	0.0295829	0	98.6316	CDCA5;DSCC1;ESCO2
DNA-templated DNA Replication (GO:0006261)	0.030357	0	41.0873	POLA1;RRM1;CDC45;RAD51;MCM7
DNA Unwinding Involved In DNA Replication (GO:0006268)	0.0331627	0	90.6255	CDC45;RAD51;MCM7
Regulation Of Spindle Organization (GO:0090224)	0.0331627	0	90.6255	TPX2;TACC3;GNAI1
Negative Regulation Of Supramolecular Fiber Organization (GO:1902904)	0.0331687	0	39.0504	TPX2;STMN1;CKAP2;APOE;SHANK1
Positive Regulation Of Protein Modification Process (GO:0031401)	0.034916	0	21.4543	BMP4;CCNA2;CDCA2;CCND1;INCENP;WNT3A;CDCA8;BIRC5;AURKB
DNA Replication (GO:0006260)	0.0364705	0	37.1587	POLA1;DUT;MCM7;PCLAF;CDK1
DNA Replication Initiation (GO:0006270)	0.0364705	0	83.6225	POLA1;CDC45;MCM7
Negative Regulation Of Meiotic Nuclear Division (GO:0045835)	0.0379809	0	247.884	FBXO5;TRIP13
Chromosome Organization (GO:0051276)	0.0384357	0	48.4862	TOP2A;CENPW;CENPH;CDCA8
Positive Regulation Of JNK Cascade (GO:0046330)	0.0440811	0	33.7571	TNFRSF19;WNT16;PLCB1;SH3RF1;GADD45G
Regulation Of Protein Serine/Threonine Kinase Activity (GO:0071900)	0.0441301	0	27.5228	CCNA2;CCNB2;CCNB1;CCND1;CCNE2;EZH2
Cellular Response To Radiation (GO:0071478)	0.0465573	0	43.4096	RAD51AP1;RAD51;FIGNL1;SLC6A2
Post-Translational Protein Modification (GO:0043687)	0.0465573	0	43.4096	CCNA2;DSCC1;ESCO2;AURKB
Regulation Of Cyclin-Dependent Protein Serine/Threonine Kinase Activity (GO:0000079)	0.0465705	0	32.2243	CCNA2;CCNB2;CCNB1;CCND1;CCNE2
Epithelium Development (GO:0060429)	0.0465705	0	22.6842	UPK1B;MTHFD1;DHRS9;CASP6;PTCH1;CDK1;DNPH1
Regulation Of Protein Localization To Cell Cortex (GO:1904776)	0.0465705	0	187.667	SAPCD2;GNAI1
Regulation Of Vascular Wound Healing (GO:0061043)	0.0465705	0	187.667	SLC12A2;SMOC2
Coronary Vasculature Development (GO:0060976)	0.0465705	0	187.667	BMP4;GPC3
Methionine Metabolic Process (GO:0006555)	0.0465705	0	187.667	MTHFD1;SMS
Positive Regulation Of p38MAPK Cascade (GO:1900745)	0.0466226	0	67.1094	BMP4;STK39;GADD45G
Plasma Membrane Bounded Cell Projection Morphogenesis (GO:0120039)	0.0495554	0	40.4599	BDNF;EPB41L3;KIF20B;NBL1
DNA Repair (GO:0006281)	0.0497947	0	16.7323	RAD51AP1;POLA1;NEIL3;RRM1;RAD51;CDCA5;UBE2T;CDK1;TRIP13;CENPS
CHEA	Adjusted P-value	Old P-value	Combined Score	Genes
FOXM1 23109430 ChIP-Seq U2OS Human	2.86558e-17	0	566.957	TOP2A;CDCA2;IER5L;CDCA8;KIF11;HMMR;MKI67;CENPA;AURKB;CDC20;CCNB2;CCNB1;RACGAP1;FBXO5;FAM83D;CKAP2L;CKAP2;CIT;CCNA2;TPX2;CENPF;INCENP;PRC1;CDK1;KIF20A;KIF20B;MXD3;SPC25
FOXM1 25889361 ChIP-Seq OE33 AND U2OS Human	3.87725e-17	0	266.299	CEP57;TOP2A;CDCA2;CDCA3;TSEN15;CDCA5;CDCA8;NCAPG;BUB1B;KIF11;HMMR;MKI67;SMC4;CENPA;AURKB;KIF15;CDC20;RDM1;CCNB2;CCNB1;RACGAP1;PBK;IGF2BP3;FBXO5;TK1;FAM83D;CCDC18;CCDC34;CKAP2L;CKAP2;KNSTRN;CIT;CCNA2;ANLN;TPX2;CENPF;SAPCD2;INCENP;PRC1;UBE2T;TACC3;CDK1;BIRC5;KIF20A;KIF20B;MXD3;EZH2
E2F4 17652178 ChIP-ChIP JURKAT Human	1.99976e-13	0	206.636	TOP2A;CDCA2;CDCA3;CDCA5;CDCA8;BUB1B;KIF11;HMMR;MKI67;CENPA;AURKB;KIF15;RAD51AP1;CCNB2;CCNB1;RACGAP1;PBK;FBXO5;CLSPN;HELLS;DUT;RRM1;CCDC34;ESCO2;SHCBP1;CIT;CCNA2;ANLN;TPX2;CENPF;MTHFD1;INCENP;SMS;BIRC5;KIF20A;TRIP13;ITGB3BP
FOXM1 26456572 ChIP-Seq MCF-7 Human BreastCancer	7.37224e-12	0	192.115	TOP2A;CDCA2;KIF11;HMMR;MKI67;SMC4;CENPA;CDC20;CCNB2;CCNB1;RACGAP1;FBXO5;FAM83D;DECR1;CKAP2L;CKAP2;KNSTRN;NDC80;CCNA2;TPX2;CENPF;GPRC5A;ELF3;INCENP;PRC1;UBE2T;CDK1;KIF20A;KIF20B;MXD3;EZH2
KDM5B 21448134 ChIP-Seq MESCs Mouse	2.93421e-10	0	75.3671	CEP57;TOP2A;EIF4E3;NCAPG2;BUB1B;KIF11;MKI67;AFF3;SMC4;SOX21;SLC6A2;KIF15;FADS2;ATIC;TMEM107;PBK;FBXO5;HMGN2;IQCB1;HELLS;CKAP2L;IGFBP2;CKAP2;ACSL3;ESCO2;KIF22;CCNA2;MTHFD1;CCNE2;INCENP;BIRC5;KIF20A;KIF20B;SMPDL3A;RBMS3;CDCA2;HPGD;CDCA5;SHMT1;NRXN1;CDCA8;NCAPG;HMMR;TYMS;AURKB;GGA2;RAD51AP1;CCNB2;WNT6;CCNB1;CDC45;RACGAP1;EPCAM;FIGNL1;IGF2BP3;CLSPN;RRM1;CORO2A;FBXO32;NDC80;ANLN;POLA1;SLC6A6;TPX2;CENP…
E2F1 26619117 ChIP-Seq Hepatocytes Mouse Liver	3.91461e-09	0	65.9943	CEP57;TOP2A;DSCC1;BUB1B;SMC4;CISD3;GGTA1;SH3RF1;RDM1;LASP1;CCND1;ADAMTS1;TMEM107;PDK4;PBK;TK1;HMGN2;FADS1;TCF19;HELLS;CCDC34;CKAP2L;ACSL3;ESCO2;KIF22;KLF15;CCNA2;NEIL3;MTHFD1;ELF3;IFT81;INCENP;BIRC5;KIF20A;ANGPTL4;KIF20B;CREB5;CDCA3;CDCA5;TYMS;CENPA;AURKB;RAD51AP1;WNT6;CDC45;RACGAP1;FIGNL1;CLSPN;FILIP1L;FAM83D;SLC12A2;DUT;RRM1;CENPW;SIVA1;SHCBP1;GADD45G;POLA1;SLC6A6;TPX2;CENPF;MEX3A;RAD51;CENPH;P…
AR 21909140 ChIP-Seq LNCAP Human	1.3776e-08	0	169.897	CDCA2;CCDC34;CKAP2L;TNFRSF19;CDCA8;ACSL3;FSTL1;KLF15;NDC80;CIT;CCNA2;ANLN;TPX2;MTHFD1;CCNE2;PBK;TACC3;KIF20A;SMPDL3A
MYBL2 22936984 ChIP-ChIP MESCs Mouse	3.44385e-08	0	68.6848	CEP57;TOP2A;SLC26A2;CDCA2;CDCA3;MCM7;LUZP1;SHMT1;CDCA8;BUB1B;KIF11;HMMR;SMC4;AURKB;KIF15;CDC20;RDM1;CCNB2;CCNB1;LASP1;RACGAP1;CCND1;TMEM107;APOE;TK1;DECR1;HELLS;RRM1;BDNF;CKAP2L;PTCH1;IGFBP2;EMP3;KIF22;HS3ST6;NDC80;CIT;ANLN;TPX2;PROCR;CENPH;INCENP;PRC1;KIF20A;SLC29A1;EZH2;SPC25
MYC 19030024 ChIP-ChIP MESCs Mouse	4.91653e-06	0	38.0787	CEP57;TOP2A;MCM7;BUB1B;KIF11;SMC4;RERG;KIF15;CDC20;RDM1;FADS2;LASP1;ATIC;CCND1;ADAMTS1;STMN1;TMEM107;PBK;FBXO5;HELLS;IGFBP2;ESCO2;EMP3;KLF15;CCNA2;MTHFD1;CCNE2;ELF3;INCENP;SMS;KIF20A;ANGPTL4;SLC29A1;CD63;CDCA2;CDCA3;LUZP1;CDCA5;SHMT1;CDCA8;HMMR;CENPA;AURKB;CPN1;GGA2;RAD51AP1;CCNB1;RACGAP1;FIGNL1;IGF2BP3;APOE;EVC2;DUT;RRM1;SIVA1;PTCH1;BMP4;ANLN;POLA1;SLC6A6;RAD51;PIK3IP1;ZFP64;ID3;TRIP13;MXD3;EZH2
TCF3 18347094 ChIP-ChIP MESCs Mouse	3.20601e-05	0	36.9766	CD63;CDCA3;LUZP1;STK39;IER5L;CIB2;KIF11;FSTL1;GNAI1;RERG;CDC20;RAD51AP1;UPK1B;FIGNL1;STMN1;EPB41L3;ORMDL3;PDK4;ACP5;KIF21A;IGF2BP3;FBXO5;DECR1;EVC2;BDNF;PTCH1;IGFBP2;TNFRSF19;KLHDC8B;GADD45G;BMP4;GPRC5A;CLDN7;ZFP64;SMS;ID3;CENPM;MAGED2;OCIAD2;DZIP1;SLC29A1;PDE7A;SPC24;EZH2
SOX2 18692474 ChIP-Seq MEFs Mouse	3.38577e-05	0	36.758	TOP2A;CDCA3;CDCA5;STK39;IER5L;CDCA8;KIF11;HMMR;CENPA;CRIP1;FSTL1;GGA2;LASP1;RACGAP1;PBK;ACP5;KIF21A;FBXO5;APOE;EVC2;SLC12A2;HELLS;CCDC34;BDNF;IGFBP2;IPMK;TNFRSF19;FBXO32;GADD45G;CIT;ANLN;SLC6A6;TPX2;ZFP64;SMS;ID3;CENPM;KIF20A;SLC29A1;PDE7A;MXD3;EZH2;PPIC
MYC 18358816 ChIP-ChIP MESCs Mouse	5.88034e-05	0	30.7978	CEP57;TOP2A;MCM7;BUB1B;KIF11;SMC4;KIF15;CDC20;RDM1;ATIC;CCND1;STMN1;ACP5;FBXO5;TK1;CKAP2L;IPMK;TNFRSF19;CKAP2;ACSL3;EMP3;KIF22;MTHFD1;CCNE2;INCENP;KIF20A;ANGPTL4;SLC29A1;ITGB3BP;SLC26A2;CDCA3;CDCA5;SHMT1;IER5L;CDCA8;HMMR;AURKB;GGA2;RAD51AP1;CCNB1;GPC3;EVC2;CCDC18;DUT;RRM1;ANLN;POLA1;TPX2;PRC1;UBE2T;TACC3;ID3;CENPM;TRIP13;MXD3;EZH2
E2F1 18555785 ChIP-Seq MESCs Mouse	6.86403e-05	0	28.4646	CEP57;MCM7;BUB1B;SMC4;GGTA1;KIF15;LASP1;ATIC;CCND1;STMN1;TK1;HMGN2;CKAP2L;IGFBP2;CKAP2;ESCO2;KIF22;WDR35;CCNA2;NEIL3;CCNE2;ELF3;SMS;KIF20A;ANGPTL4;SLC29A1;PPIC;SLC26A2;LUZP1;MAGED1;SHMT1;IER5L;CDCA8;TYMS;CRIP1;FSTL1;AURKB;CPN1;GGA2;RAD51AP1;CCNB2;RACGAP1;CBS;FIGNL1;APOE;CLSPN;DECR1;SLC12A2;DUT;RRM1;PTCH1;SHCBP1;NDC80;POLA1;TPX2;CENPH;PRC1;UBE2T;CTH;TACC3;ID3;CENPM;SPC24;EZH2;ITM2C;SPC25
POU5F1 18347094 ChIP-ChIP MESCs Mouse	0.000142928	0	30.8787	CDCA2;LUZP1;SEMA3D;CDCA5;STK39;IER5L;KIF11;FSTL1;AURKB;LASP1;RACGAP1;FIGNL1;STMN1;EPB41L3;PBK;KIF21A;IGF2BP3;HMGN2;KCNH1;EVC2;BDNF;WNT3A;PTCH1;IGFBP2;TNFRSF19;ACSL3;GADD45G;BMP4;REEP1;CCNA2;CLDN7;TTC3;ZFP64;SMS;ID3;MAGED2;DZIP1;SLC29A1;SPC24;ITGB3BP;EZH2
EOMES 21245162 ChIP-Seq HESCs Human	0.000167522	0	37.1065	MCM7;MAGED1;NRXN1;SMC4;GGA2;FADS2;LASP1;ORMDL3;KIF21A;FILIP1L;SPTBN1;FADS1;DUT;CCDC34;BDNF;TNFRSF19;BMP4;NBEA;ELF3;COL8A1;CENPM;MAGED2;DZIP1;NBL1;EZH2;ITM2C;RBMS3
TRP63 18441228 ChIP-ChIP KERATINOCYTES Mouse	0.000169307	0	103.816	LMO1;TCF19;TPX2;ELF3;CASP6;EPPK1;TK1;CENPA;AURKB
NANOG 18347094 ChIP-ChIP MESCs Mouse	0.000362271	0	27.9488	CDCA2;CDCA3;LUZP1;MAGED1;SEMA3D;STK39;IER5L;KIF11;HMMR;CENPA;FSTL1;SH3RF1;RERG;CASP6;FIGNL1;STMN1;EPB41L3;KIF21A;IGF2BP3;EVC2;SLC12A2;BDNF;PTCH1;IGFBP2;TNFRSF19;GADD45G;BMP4;GPRC5A;MTHFD1;SMS;OCIAD2;DZIP1;SLC29A1;PDE7A;SPC24;EZH2;CREB5
CEBPD 21427703 ChIP-Seq 3T3-L1 Mouse	0.000373411	0	27.9068	CPM;CDCA2;EIF4E3;IER5L;PTN;AFF3;FSTL1;GGTA1;SH3RF1;RERG;RDM1;EPCAM;ADAMTS1;TMEM107;PDK4;FILIP1L;FADS1;DUT;CCDC34;CKAP2L;WNT16;ARHGAP25;DCN;ANLN;TPX2;BMP3;NBEA;PAPPA;CDK1;KCTD14;ID3;PLCB1;CDO1;PDE7A;CREB5;RBMS3
SOX2 18692474 ChIP-Seq MESCs Mouse	0.000373411	0	24.0838	TOP2A;KIF11;SOX21;RERG;LASP1;PBK;ACP5;KIF21A;FBXO5;HELLS;CCDC34;IGFBP2;IPMK;TNFRSF19;CKAP2;CIT;SMS;KIF20A;SLC29A1;PPIC;CDCA3;LUZP1;MAGED1;CDCA5;STK39;IER5L;CDCA8;HMMR;CENPA;CRIP1;FSTL1;GGA2;RACGAP1;EPB41L3;IGF2BP3;APOE;EVC2;SLC12A2;BDNF;SLC16A11;FBXO32;GADD45G;ANLN;SLC6A6;TPX2;CTH;ZFP64;ID3;CENPM;PDE7A;MXD3;EZH2
POU5F1 18358816 ChIP-ChIP MESCs Mouse	0.00109832	0	33.1077	TCF19;EVC2;SLC26A2;DUT;CDCA2;CDCA5;PTCH1;RERG;AURKB;GADD45G;KIF15;CDC20;MTHFD1;ZFP64;GPC3;TACC3;SMS;APOE;ITGB3BP
LEF1 29337183 ChIP-Seq mESC Mouse Stem	0.00204055	0	18.9313	CIB2;KIF11;AFF3;SOX21;SLC6A2;SH3RF1;RERG;CCND1;ADAMTS1;STMN1;TMEM107;ACP5;KIF21A;TK1;KCNH1;HELLS;CCDC34;TNFRSF19;CKAP2;ACSL3;DCN;INCENP;PAPPA;ANGPTL4;SMPDL3A;CREB5;RBMS3;CDCA3;CDCA8;PTN;ASAP2;PDZD2;CBS;ORMDL3;FILIP1L;SPTBN1;BDNF;PTCH1;FBXO32;BMP4;SLC6A6;SMOC2;RAD51;LYPD6B;TTC3;TACC3;ID3;CENPM;PDE7A;ITM2C
E2F1 21310950 ChIP-Seq MCF-7 Human	0.00204055	0	24.9362	MCM7;LUZP1;CDCA5;NCAPG2;IER5L;CENPA;AURKB;ATIC;CASP6;CBS;PBK;FBXO5;CLSPN;IQCB1;HELLS;DUT;RRM1;ARHGAP25;MTHFD1;CENPH;ID3;CENPM;MXD3;EZH2;PPIC
POU5F1 18692474 ChIP-Seq MESCs Mouse	0.0024764	0	17.3812	CEP57;KIF11;SOX21;RERG;KIF15;LASP1;CCND1;PBK;ACP5;KIF21A;FBXO5;TCF19;HELLS;IGFBP2;IPMK;TNFRSF19;ACSL3;CIT;CCNE2;ELF3;SMS;SLC29A1;ITGB3BP;PPIC;SLC26A2;CDCA2;LUZP1;CDCA5;STK39;IER5L;CENPA;AURKB;GGA2;RACGAP1;EPB41L3;ORMDL3;IGF2BP3;APOE;EVC2;SLC12A2;RRM1;BDNF;PTCH1;SLC16A11;FBXO32;GADD45G;ANLN;SLC6A6;TPX2;RAD51;UBE2T;CTH;ZFP64;ID3;CENPM;EPPK1;PDE7A;SPC24;MXD3;EZH2
SOX2 20726797 ChIP-Seq SW620 Human	0.00283387	0	18.62	CEP57;SLC26A2;CDCA2;HPGD;STK39;IER5L;HMMR;CRIP1;AURKB;KIF15;CASP6;STMN1;TMEM107;PDK4;PBK;FADS1;SLC12A2;CCDC34;IGFBP2;TNFRSF19;KRT7;EMP3;CORO2A;FBXO32;WDR35;ARMCX3;BMP4;SMOC2;PROCR;RBP4;CENPF;GPRC5A;DHRS9;CCNE2;ELF3;PPP2R2C;CLDN7;COL8A1;BIRC5;MAGED2;EPPK1;ITM2C;PPIC
ZFP281 18757296 ChIP-ChIP E14 Mouse	0.00354876	0	19.155	CD63;CDCA2;MAGED1;IER5L;BUB1B;AFF3;SOX21;CRIP1;RERG;FADS2;LASP1;CCND1;ADAMTS1;CBS;FIGNL1;STMN1;ORMDL3;IGF2BP3;APOE;HMGN2;HELLS;DUT;BDNF;PTCH1;IGFBP2;SLC16A11;GADD45G;BMP4;SLC6A6;CCNE2;ID3;MAGED2;SLC29A1;EZH2;ITM2C
FOXM1 32153563 ChIP-Seq SKOV3 Human Ovary OvarianCancer	0.00354876	0	46.1387	FADS2;SLC26A2;CTH;KRT7;KIF20A;MKI67;FAM83D;CENPA;FADS1
E2F4 21247883 ChIP-Seq LYMPHOBLASTOID Human	0.00414604	0	16.4338	CEP57;TSEN15;BUB1B;CIB2;KIF11;MKI67;RERG;CDC20;FADS2;STMN1;TMEM107;KIF21A;FGFBP3;HMGN2;FADS1;KCNH1;HELLS;CCDC34;IPMK;TNFRSF19;CKAP2;CIT;MTHFD1;INCENP;KIF20B;ITGB3BP;CD63;CDCA3;CDCA5;SHMT1;CDCA8;CRIP1;AURKB;GGA2;RAD51AP1;CCNB2;RACGAP1;CLSPN;CCDC18;DUT;RRM1;SIVA1;SHCBP1;BMP4;CENPF;RAD51;PRC1;UBE2T;CTH;ID3
AF4 26711339 ChIP-Seq SEM Human Blood Leukemia	0.00461505	0	15.4547	TOP2A;TSEN15;DSCC1;BUB1B;KIF11;AFF3;SMC4;SH3RF1;KIF15;FADS2;LASP1;ATIC;CASP6;TMEM107;PBK;KIF21A;FBXO5;FGFBP3;IQCB1;HELLS;CCDC34;IPMK;ACSL3;KIF22;CCNA2;MTHFD1;KIF20A;KIF20B;VAMP5;ITGB3BP;STK39;ASAP2;GNAI1;CCNB2;CCNB1;IGF2BP3;CLSPN;SPTBN1;DECR1;SLC12A2;DUT;RRM1;PTCH1;FBXO32;ARHGAP25;REEP1;POLA1;SLC6A6;CENPF;RAD51;PRC1;LYPD6B;CTH;TTC3;ID3;CENPM;PDE7A;EZH2
KLF4 19030024 ChIP-ChIP MESCs Mouse	0.00552742	0	18.6071	CRIP1;RERG;AURKB;CDC20;GGA2;RAD51AP1;WNT6;CCNB1;LASP1;CCND1;CASP6;STMN1;APOE;HMGN2;DECR1;HELLS;RRM1;BDNF;IGFBP2;EMP3;KLF15;GADD45G;CCNA2;ANLN;GPRC5A;CCNE2;CTH;SMS;BIRC5
OCT4 18692474 ChIP-Seq MEFs Mouse	0.00675275	0	16.2148	SLC26A2;STK39;KIF11;CENPA;AURKB;LASP1;RACGAP1;CCND1;ORMDL3;PBK;ACP5;KIF21A;FBXO5;APOE;SLC12A2;HELLS;RRM1;BDNF;PTCH1;IGFBP2;TNFRSF19;GADD45G;CIT;SLC6A6;RAD51;CCNE2;ELF3;UBE2T;ZFP64;SMS;ID3;CENPM;SLC29A1;PDE7A;MXD3;EZH2;PPIC
NANOG 18692474 ChIP-Seq MEFs Mouse	0.00675275	0	16.5059	TOP2A;CDCA3;STK39;IER5L;KIF11;HMMR;CENPA;SH3RF1;FADS2;LASP1;FIGNL1;STMN1;PBK;ACP5;KIF21A;APOE;SLC12A2;HELLS;PTCH1;IGFBP2;TNFRSF19;FBXO32;GADD45G;BMP4;ANLN;SLC6A6;CCNE2;SMS;ID3;CENPM;SLC29A1;PDE7A;SPC24;MXD3;PPIC
RUNX2 24764292 ChIP-Seq MC3T3 Mouse	0.00702058	0	16.1385	SLC26A2;PRR7;CDCA2;MCM7;LUZP1;IER5L;PTN;AFF3;GGTA1;RDM1;RAD51AP1;FADS2;LASP1;CCND1;ADAMTS1;TMEM107;IGF2BP3;FADS1;WNT3A;PTCH1;EMP3;WNT16;WDR35;NDC80;CIT;GPRC5A;PIK3IP1;TTC3;COL8A1;KCTD14;ID3;BIRC5;EPPK1;ANGPTL4;SPC24;EZH2
NANOG 18692474 ChIP-Seq MESCs Mouse	0.00716085	0	14.9242	TOP2A;CDCA3;LUZP1;STK39;IER5L;KIF11;HMMR;SOX21;CENPA;SH3RF1;RERG;FADS2;LASP1;FIGNL1;STMN1;EPB41L3;PBK;ACP5;KIF21A;APOE;SLC12A2;HELLS;PTCH1;IGFBP2;TNFRSF19;CKAP2;FBXO32;WNT16;GADD45G;BMP4;ANLN;SLC6A6;GPRC5A;MTHFD1;CCNE2;CTH;SMS;ID3;CENPM;OCIAD2;SLC29A1;PDE7A;SPC24;MXD3;PPIC
FOXA1 27270436 ChIP-Seq VCaP Human Prostate Carcinoma	0.00841546	0	13.3432	TOP2A;EIF4E3;MCM7;SMC4;SH3RF1;RERG;KIF15;FBXO5;HMGN2;HELLS;CKAP2L;ACSL3;KNL1;WNT16;KLF15;CCNA2;NEIL3;MTHFD1;INCENP;BIRC5;KIF20A;SLC29A1;SMPDL3A;ITGB3BP;CD63;SLC26A2;CDCA2;HPGD;CCDC68;IER5L;CENPA;SKA1;GNAI1;RAD51AP1;RACGAP1;EPCAM;ORMDL3;FILIP1L;SPTBN1;DECR1;EVC2;SLC12A2;DUT;CENPW;PTCH1;FBXO32;NDC80;GADD45G;TPX2;CENPF;PIK3IP1;PRC1;UBE2T;CTH;CDK1;MAGED2;COQ8A;PDE7A;ADGRL2;SPC24;MXD3;CENPS
RNF2 27304074 Chip-Seq ESCs Mouse	0.00894227	0	16.3889	SLC26A2;EIF4E3;NRXN1;STK39;CELF4;AFF3;SOX21;RERG;WNT6;KIF21A;IGF2BP3;FILIP1L;LMO1;BDNF;WNT3A;PTCH1;IGFBP2;GADD45G;BMP4;SMOC2;RBP4;NBEA;PAPPA;CENPK;ZFP64;CDK1;ID3;EZH2;SHANK1
TBX2 30127528 ChIP-Seq BE2C Human Brain Neuroblastoma	0.0111106	0	17.1061	SLC26A2;PRR7;MAGED1;BDNF;CCDC68;PTCH1;NRXN1;TNFRSF19;ESCO2;SLC6A2;CISD3;SH3RF1;DCN;PDZD2;CCND1;NBEA;ADAMTS1;BIRC5;KIF21A;IGF2BP3;FADS1;KCNH1;RBMS3
MYCN 21190229 ChIP-Seq SHEP-21N Human	0.0111106	0	26.2872	RAD51AP1;IQCB1;EPB41L4B;SLC26A2;CDCA3;CDCA8;KIF11;KIF22;ITGB3BP;AURKB;CREB5
FOXM1 26456572 ChIP-Seq MCF-7 Human	0.01116	0	14.3881	SEMA3D;MKI67;AFF3;CENPA;RERG;CDC20;CCNB2;ATIC;RACGAP1;CCND1;FBXO5;FILIP1L;FAM83D;CCDC34;CKAP2L;TNFRSF19;CKAP2;KRT7;ACSL3;FBXO32;DCN;CIT;CENPF;GPRC5A;NBEA;ELF3;INCENP;PRC1;LYPD6B;UBE2T;SMS;CDK1;KIF20A;PLCB1;EZH2
CCND1 20090754 ChIP-ChIP RETINA Mouse	0.01116	0	14.6543	CEP57;TOP2A;CDCA2;CDCA3;HMMR;CENPA;AURKB;RDM1;RAD51AP1;LASP1;STMN1;ORMDL3;IGF2BP3;FBXO5;TK1;CLSPN;FADS1;TCF19;PTCH1;IGFBP2;IPMK;EMP3;GADD45G;MTHFD1;INCENP;UBE2T;TACC3;ID3;BIRC5;MAGED2;KIF20A;EZH2;ITM2C
KDM2B 26808549 Chip-Seq JURKAT Human	0.01116	0	14.1769	PRR7;LUZP1;CAPSL;CDCA5;IER5L;GDPD2;KIF11;MKI67;CISD3;CDC20;GGA2;LASP1;CCND1;ADAMTS1;IGF2BP3;CLSPN;FGFBP3;HMGN2;KCNH1;LMO1;CCDC18;PTCH1;SLC16A11;EMP3;ARHGAP25;CIT;BMP4;CCNE2;NBEA;PIK3IP1;CTH;ID3;SLC29A1;NBL1;ITGB3BP;SHANK1
MYC 27129775 Chip-Seq CORNEA Mouse	0.0123944	0	14.0726	CPM;MAGED1;CCDC68;CELF4;CIB2;WNT6;LASP1;RACGAP1;CASP6;CBS;ORMDL3;PBK;DUT;RRM1;BDNF;PTCH1;IGFBP2;GPX8;CYP4B1;HS3ST6;WTIP;CORO2A;ARHGAP25;BMP4;RBP4;CENPF;PIK3IP1;BIRC5;DZIP1;PLCB1;CDO1;SPC24;ITM2C;PPIC
PHOX2B 30127528 ChIP-Seq BE2C Human Brain Neuroblastoma	0.0149067	0	16.2019	LMO1;MAGED1;BDNF;CCDC68;SEMA3D;PTCH1;NRXN1;NCAPG2;TNFRSF19;KNL1;SLC6A2;SH3RF1;RERG;DCN;NBEA;KIF21A;IGF2BP3;FILIP1L;SPTBN1;CREB5;RBMS3
NR0B1 18358816 ChIP-ChIP MESCs Mouse	0.0164543	0	13.9811	SLC26A2;CDCA3;CCDC68;SHMT1;HMMR;RERG;LASP1;STMN1;ACP5;IGF2BP3;APOE;TK1;TCF19;HELLS;BDNF;PTCH1;IGFBP2;WNT16;GADD45G;BMP4;SLC6A6;GPRC5A;UBE2T;SMS;ID3;DZIP1;SLC29A1;NBL1
PPARD 23176727 ChIP-Seq KERATINOCYTES Mouse	0.0164543	0	29.2395	FADS2;POLA1;UPK1B;CCND1;CBS;EPB41L3;TRIP13;SLC29A1
E2F7 22180533 ChIP-Seq HELA Human	0.0194152	0	64.5791	POLA1;DUT;MCM7;CENPM
CUX1 19635798 ChIP-ChIP MULTIPLE CANCER TYPES Human	0.0209069	0	12.2145	CDCA3;MCM7;KIF11;GNAI1;FADS2;WNT6;UPK1B;RACGAP1;FIGNL1;LMO1;HELLS;BDNF;IPMK;TNFRSF19;CKAP2;EMP3;DCN;GADD45G;CCNA2;TPX2;CENPF;RAD51;ELF3;PRC1;CTH;TTC3;ID3;KIF20A;PLCB1;PDE7A;NBL1;VAMP5;ITGB3BP;CREB5;RBMS3
PPARG 20176806 ChIP-Seq 3T3-L1 Mouse	0.0233716	0	12.3981	LUZP1;CCDC68;CIB2;GPT;PTN;MKI67;AFF3;FSTL1;PDZD2;STMN1;PDK4;FADS1;DECR1;IQCB1;SLC16A11;FBXO32;ARHGAP25;KLF15;GADD45G;SLC6A6;SMOC2;CENPF;PAPPA;LYPD6B;EPPK1;PLCB1;SLC29A1;NBL1;ITGB3BP;CREB5
TCF3 18692474 ChIP-Seq MEFs Mouse	0.0233716	0	15.4944	PTCH1;IPMK;TNFRSF19;KIF11;GADD45G;ANLN;LASP1;CCND1;PBK;SMS;ID3;CENPM;ACP5;KIF21A;SLC29A1;PDE7A;PPIC
BACH1 22875853 ChIP-PCR HELA AND SCP4 Human	0.0233716	0	12.9456	CPM;SLC26A2;MAGED1;NRXN1;GDPD2;KIF11;TYMS;AFF3;SOX21;CENPA;PDK4;TK1;CLSPN;HELLS;DUT;CYP4B1;ARMCX3;CCNA2;CENPF;CCNE2;INCENP;BIRC5;MAGED2;ANGPTL4;CDO1;CREB5
EP300 20729851 ChIP-Seq FORBRAIN MIDBRAIN LIMB HEART Mouse	0.0235445	0	12.3523	CPM;MCM7;NRXN1;IER5L;SOX21;CRIP1;AURKB;FADS2;LASP1;PDZD2;CCND1;FIGNL1;STMN1;EPB41L3;ORMDL3;TMEM107;PBK;KIF21A;LMO1;PTCH1;IGFBP2;TNFRSF19;GADD45G;BMP4;MEX3A;PRC1;ID3;OCIAD2;CREB5
SUZ12 18974828 ChIP-Seq MESCs Mouse	0.0235445	0	11.8278	EIF4E3;HPGD;SEMA3D;AFF3;SOX21;SLC6A2;GNAI1;RERG;WNT6;CCND1;ADAMTS1;GPC3;FGFBP3;LMO1;BDNF;WNT3A;TNFRSF19;SLC16A11;FBXO32;WNT16;GADD45G;BMP4;REEP1;SMOC2;BMP3;RBP4;PPP2R2C;PAPPA;ID3;PLCB1;NBL1;SMPDL3A;SPC25
MYC 19079543 ChIP-ChIP MESCs Mouse	0.0235445	0	13.1254	CEP57;HELLS;RRM1;MCM7;SHMT1;IGFBP2;CDCA8;ESCO2;HMMR;TYMS;ARHGAP25;RDM1;POLA1;SLC6A6;CCNB1;CCND1;INCENP;FIGNL1;BIRC5;KIF20A;TK1;ANGPTL4;SLC29A1;MXD3
TCF4 23295773 ChIP-Seq U87 Human	0.024049	0	10.2239	CEP57;CPM;TSEN15;NCAPG2;AFF3;SMC4;SH3RF1;KIF15;CCND1;STMN1;KIF21A;KCNH1;LMO1;IQCB1;IPMK;ACSL3;PROCR;RBP4;IFT81;COL8A1;KIF20B;PLCB1;SLC29A1;SMPDL3A;CREB5;RBMS3;CAPSL;CCDC68;SHMT1;NRXN1;STK39;NCAPG;HMMR;FSTL1;GNAI1;AURKB;CCNB2;PDZD2;EPB41L3;IGF2BP3;FAM83D;SPTBN1;EVC2;SLC12A2;WTIP;CORO2A;ARHGAP25;ANLN;SMOC2;CENPF;RAD51;NBEA;PPP2R2C;LYPD6B;CTH;ZFP64;EZH2
SOX9 24532713 ChIP-Seq HFSC Mouse	0.0255545	0	12.2297	PTN;AFF3;SLC6A2;EPB41L4B;ATIC;PDZD2;EPCAM;GPC3;KIF21A;APOE;TK1;KCNH1;LMO1;IPMK;ACSL3;CORO2A;WDR35;KLF15;SLC6A6;INCENP;LYPD6B;CTH;BIRC5;PLCB1;NBL1;CREB5;RBMS3
CREB1 26743006 Chip-Seq LNCaP Human	0.0261542	0	11.2662	LUZP1;STK39;IER5L;CDCA8;GPT;KIF11;MKI67;CRIP1;GGTA1;CDC20;CBS;STMN1;TMEM107;IGF2BP3;TK1;CLSPN;FGFBP3;HMGN2;PTCH1;AHNAK2;KRT7;SLC16A11;FBXO32;MEX3A;ELF3;PIK3IP1;PAPPA;CTH;CDK1;ID3;EPPK1;ANGPTL4;SLC29A1;SPC24
TCFAP2C 20176728 ChIP-ChIP TROPHOBLAST STEM CELLS Mouse	0.02828	0	10.6189	SLC26A2;PRR7;EIF4E3;CDCA3;MAGED1;SHMT1;SMC4;SOX21;CENPA;CRIP1;GGTA1;CPN1;FADS2;LASP1;FIGNL1;ORMDL3;ACP5;KIF21A;APOE;FADS1;IQCB1;DUT;WNT3A;BMP4;CCNA2;ANLN;RBP4;GPRC5A;IFT81;INCENP;UBE2T;CLDN7;ZFP64;TACC3;ID3;SLC29A1;CDO1;EZH2;CREB5
MYCN 18555785 ChIP-Seq MESCs Mouse	0.0316209	0	10.6924	CEP57;TOP2A;SLC26A2;IER5L;TYMS;SMC4;RERG;KIF15;CDC20;RAD51AP1;FADS2;CCNB1;FIGNL1;STMN1;ORMDL3;ACP5;FBXO5;CCDC18;DUT;RRM1;SIVA1;IGFBP2;KLF15;GADD45G;CCNA2;TPX2;CCNE2;ZFP64;CENPM;BIRC5;KIF20A;MXD3;ITGB3BP;EZH2
TAL1 26923725 Chip-Seq HPCs Mouse	0.0321664	0	10.8987	CPM;HPGD;CCDC68;SEMA3D;CELF4;KIF11;SH3RF1;GNAI1;AURKB;RDM1;FADS2;CCNB1;EPCAM;FIGNL1;FBXO5;RRM1;CCDC34;IPMK;TNFRSF19;HS3ST6;CORO2A;GADD45G;REEP1;SMOC2;NEIL3;CENPF;CENPH;NBEA;INCENP;PAPPA
POU5F1 18700969 ChIP-ChIP MESCs Mouse	0.0321664	0	16.8711	CCND1;ELF3;PPP2R2C;PTCH1;IGFBP2;IPMK;TNFRSF19;ID3;IGF2BP3;CORO2A;GADD45G
OLIG2 23332759 ChIP-Seq OLIGODENDROCYTES Mouse	0.0321664	0	10.4283	CPM;EIF4E3;MAGED1;TSEN15;CCDC68;NRXN1;STK39;PTN;AFF3;CPN1;EPB41L4B;CCNB2;EPB41L3;PDK4;RRM1;PTCH1;HS3ST6;KLF15;DCN;GADD45G;BMP4;BMP3;NEIL3;CENPF;CTH;CENPK;ZFP64;TACC3;KIF20B;PLCB1;PDE7A;SPC25;PPIC;CREB5
HAND2 30127528 ChIP-Seq KELLY Human Brain Neuroblastoma	0.0321664	0	9.19816	NCAPG2;GPT;SLC6A2;CISD3;SH3RF1;RERG;FADS2;ATIC;CCND1;KIF21A;FADS1;KCNH1;CCDC34;IPMK;TNFRSF19;ACSL3;WDR35;KLF15;DCN;PROCR;GPRC5A;SAPCD2;PLCB1;SLC29A1;NBL1;CREB5;RBMS3;CD63;MAGED1;CCDC68;SEMA3D;NRXN1;GNAI1;WNT6;CCNB1;PDZD2;ORMDL3;IGF2BP3;CLSPN;FILIP1L;SPTBN1;BDNF;PTCH1;AHNAK2;CYP4B1;KLHDC8B;CORO2A;GADD45G;SLC6A6;NBEA;LYPD6B;UBE2T;ID3;CENPM;COQ8A;PDE7A;ADGRL2;EZH2;ITM2C
SOX9 26525672 Chip-Seq HEART Mouse	0.0321664	0	11.0048	TOP2A;CDCA2;CDCA5;SHMT1;NRXN1;CELF4;IER5L;CDCA8;HMMR;FSTL1;CDC20;PDZD2;CDC45;TK1;FAM83D;IQCB1;DUT;PTCH1;TNFRSF19;CENPF;INCENP;PAPPA;CTH;ID3;ANGPTL4;KIF20B;DZIP1;PLCB1
ISL1 30127528 ChIP-Seq KELLY Human Brain Neuroblastoma	0.0321664	0	23.2877	GPRC5A;NBEA;BDNF;CCDC68;NRXN1;TNFRSF19;WDR35
KLF4 18358816 ChIP-ChIP MESCs Mouse	0.0321664	0	11.0987	SLC26A2;CDCA5;CRIP1;GGA2;LASP1;RACGAP1;STMN1;ACP5;IGF2BP3;APOE;TK1;TCF19;BDNF;CKAP2L;ESCO2;BMP4;ANLN;GPRC5A;CENPH;ELF3;INCENP;CLDN7;TACC3;KIF20A;TRIP13;NBL1;ITGB3BP
SALL4 18804426 ChIP-ChIP MESCs Mouse	0.0322548	0	12.5695	BDNF;PTCH1;IGFBP2;IER5L;KLF15;RERG;BMP4;REEP1;ANLN;SLC6A6;FADS2;GPRC5A;CCNE2;FIGNL1;STMN1;ZFP64;SMS;IGF2BP3;EZH2
HSF1 23293686 ChIP-Seq STHDH STRIATAL Mouse	0.0323029	0	13.1266	CEP57;PTCH1;ESCO2;AURKB;GADD45G;CIT;CPN1;CENPF;LASP1;STMN1;ORMDL3;CENPK;TTC3;TMEM107;KIF21A;TK1;ANGPTL4
NFKB1 27076634 ChIP-Seq BEAS2B Human Lung Inflammation	0.0324576	0	8.90302	CPM;EIF4E3;TSEN15;CELF4;AFF3;SH3RF1;EPB41L4B;ATIC;ADAMTS1;PDK4;FBXO5;FGFBP3;KCNH1;IQCB1;HELLS;GPX8;ACSL3;EMP3;KLF15;DCN;CIT;PROCR;NEIL3;ELF3;PAPPA;COL8A1;KIF20B;PLCB1;ITGB3BP;CREB5;RBMS3;SLC26A2;CDCA2;HPGD;CAPSL;CCDC68;SEMA3D;NRXN1;STK39;PTN;ASAP2;FSTL1;AURKB;PDZD2;FILIP1L;SPTBN1;EVC2;SLC12A2;DUT;BDNF;KLHDC8B;BMP4;TPX2;SMOC2;BMP3;CENPF;NBEA;PPP2R2C;LYPD6B;CTH;TTC3;ZFP64;ADGRL2;MXD3;EZH2
GATA4 21415370 ChIP-Seq HL-1 Mouse	0.0340458	0	10.5389	CPM;MCM7;STK39;IER5L;MKI67;TYMS;PDZD2;RACGAP1;ADAMTS1;TMEM107;PDK4;FAM83D;HELLS;CKAP2;WTIP;KLF15;CCNA2;ANLN;MEX3A;RAD51;CCNE2;NBEA;PIK3IP1;IFT81;ID3;OCIAD2;ITGB3BP;EZH2;RBMS3
RING1B 27294783 Chip-Seq NPCs Mouse	0.0340458	0	10.0944	CD63;PRR7;LUZP1;CELF4;IER5L;SOX21;FSTL1;RDM1;WNT6;CCND1;KIF21A;IGF2BP3;FGFBP3;LMO1;BDNF;WNT3A;PTCH1;IGFBP2;TNFRSF19;EMP3;HS3ST6;WNT16;GADD45G;BMP4;SMOC2;RBP4;PIK3IP1;PAPPA;ZFP64;SMS;ID3;SLC29A1;CREB5
TBX3 20139965 ChIP-Seq MESCs Mouse	0.0340458	0	12.1416	PTCH1;IPMK;TNFRSF19;WNT16;GGTA1;BMP4;SMOC2;NEIL3;PDZD2;PAPPA;EPB41L3;ORMDL3;ID3;KIF21A;PLCB1;PDE7A;EZH2;KCNH1;CREB5
ISL1 30127528 ChIP-Seq BE2C Human Brain Neuroblastoma	0.0365062	0	11.8652	MAGED1;BDNF;CCDC68;PTCH1;NRXN1;TNFRSF19;KNL1;SLC6A2;WDR35;SH3RF1;DCN;GPRC5A;NBEA;KIF21A;IGF2BP3;FILIP1L;EZH2;CREB5;RBMS3
ZFP281 27345836 Chip-Seq ESCs Mouse	0.0375017	0	9.76988	CD63;CDCA3;CCDC68;BUB1B;GPT;SOX21;CRIP1;GGTA1;WNT6;CCNB1;LASP1;RACGAP1;CCND1;ADAMTS1;CBS;FIGNL1;TMEM107;FBXO5;BDNF;PTCH1;IGFBP2;SLC16A11;GADD45G;BMP4;CCNA2;MEX3A;MTHFD1;CLDN7;DZIP1;SPC24;MXD3;PPIC;SHANK1
NACC1 18358816 ChIP-ChIP MESCs Mouse	0.0375017	0	12.9498	CDCA3;PTCH1;IGFBP2;TNFRSF19;BUB1B;FSTL1;RERG;RDM1;BMP4;ADAMTS1;STMN1;SMS;ID3;IGF2BP3;DZIP1
GATA3 30127528 ChIP-Seq BE2C Human Brain Neuroblastoma	0.0380502	0	11.5957	MAGED1;BDNF;CCDC68;PTCH1;NRXN1;TNFRSF19;STK39;ESCO2;WDR35;CRIP1;SH3RF1;RERG;DCN;GPRC5A;NBEA;ORMDL3;KIF21A;IGF2BP3;FILIP1L
OLIG2 26023283 ChIP-Seq AINV15 Mouse	0.0383573	0	9.69337	EIF4E3;MCM7;LUZP1;STK39;CIB2;PTN;SOX21;SKA1;RERG;CDC45;RACGAP1;CCND1;FIGNL1;TMEM107;KIF21A;IGF2BP3;TK1;HMGN2;BDNF;PTCH1;IGFBP2;HS3ST6;DCN;GADD45G;CIT;CCNA2;ID3;BIRC5;OCIAD2;SLC29A1;NBL1;MXD3
KAP1 27257070 Chip-Seq ESCs Mouse	0.0383573	0	9.82623	DSCC1;SOX21;CENPA;CISD3;SKA1;RERG;AURKB;CDC20;RDM1;STMN1;ACP5;APOE;TCF19;DUT;WNT3A;PTCH1;IGFBP2;IPMK;CIT;ARMCX3;BMP4;CCNA2;CCNE2;PIK3IP1;CTH;ID3;BIRC5;SLC29A1;VAMP5;SPC24
STAT3 24763339 ChIP-Seq IMN-ESCs Mouse	0.0383573	0	9.90134	CPM;HPGD;MAGED1;CCDC68;SEMA3D;NRXN1;STK39;CELF4;PTN;GGTA1;GNAI1;PDZD2;EPB41L3;PBK;KIF21A;TNFRSF19;CKAP2;GADD45G;ANLN;PIK3IP1;PPP2R2C;PAPPA;LYPD6B;CDK1;ID3;OCIAD2;KIF20B;PLCB1;RBMS3
NANOG 16518401 ChIP-PET MESCs Mouse	0.0383573	0	9.52203	CPM;CDCA2;EIF4E3;CDCA3;HPGD;NRXN1;PTN;EPB41L4B;FADS2;LASP1;FIGNL1;EPB41L3;PDK4;GPC3;TCF19;HELLS;RRM1;BDNF;PTCH1;IGFBP2;IPMK;TNFRSF19;BMP4;POLA1;SLC6A6;TPX2;SMOC2;MTHFD1;PAPPA;CTH;ZFP64;SMS;RBMS3
PPARD 21283829 ChIP-Seq MYOFIBROBLAST Human	0.0412033	0	8.51674	TSEN15;CELF4;CIB2;KIF11;MKI67;AFF3;SMC4;CISD3;SH3RF1;LASP1;CCND1;PDK4;CCDC34;TNFRSF19;KRT7;ACSL3;DCN;PROCR;IFT81;PAPPA;BIRC5;ANGPTL4;SEMA3D;IER5L;NCAPG;GNAI1;WNT6;PDZD2;EPB41L3;ORMDL3;IGF2BP3;FAM83D;CCDC18;CENPW;BDNF;PTCH1;AHNAK2;SLC16A11;REEP1;TPX2;PIK3IP1;LYPD6B;UBE2T;ZFP64;CDK1;ID3;EPPK1;EZH2;ITM2C
SPI1 23127762 ChIP-Seq K562 Human	0.0413537	0	10.0579	MCM7;LUZP1;NCAPG2;IER5L;ASAP2;AFF3;PBK;FILIP1L;FAM83D;DECR1;WNT3A;EMP3;ARHGAP25;SHCBP1;ANLN;SLC6A6;GPRC5A;RAD51;DHRS9;ID3;KIF20A;OCIAD2;SLC29A1;PDE7A;VAMP5
SMC3 22415368 ChIP-Seq MEFs Mouse	0.0440487	0	9.25075	CD63;SLC26A2;PRR7;EIF4E3;SEMA3D;NCAPG;ASAP2;FADS2;CCND1;ADAMTS1;FIGNL1;TMEM107;APOE;FGFBP3;FAM83D;KCNH1;WNT3A;GPX8;SLC16A11;FBXO32;GADD45G;ELF3;PIK3IP1;PAPPA;ID3;BIRC5;KIF20B;DZIP1;PLCB1;SPC24;MXD3
PHOX2B 30127528 ChIP-Seq KELLY Human BrainNeuroblastoma	0.044387	0	8.85598	TOP2A;CDCA2;CCDC68;SEMA3D;NRXN1;NCAPG2;SLC6A2;RERG;CCND1;ORMDL3;KIF21A;IGF2BP3;SPTBN1;KCNH1;LMO1;CCDC18;BDNF;TNFRSF19;KLHDC8B;KNL1;WNT16;WDR35;KLF15;DCN;CCNA2;TPX2;SMOC2;GPRC5A;MTHFD1;DHRS9;NBEA;UBE2T;CDK1;ADGRL2;CREB5;RBMS3
ZFP57 27257070 Chip-Seq ESCs Mouse	0.0447218	0	10.9452	CDCA2;CCDC34;HPGD;TSEN15;NRXN1;NCAPG2;WNT16;RERG;DCN;NEIL3;UPK1B;NBEA;EPCAM;ADAMTS1;PAPPA;CTH;PLCB1;RBMS3
TET1 21490601 ChIP-Seq MESCs Mouse	0.0452388	0	9.02067	CD63;CPM;LUZP1;TSEN15;CDCA5;STK39;BUB1B;SMC4;SOX21;FADS2;ATIC;ADAMTS1;PBK;ACP5;KIF21A;KCNH1;RRM1;BDNF;IPMK;ACSL3;ESCO2;CORO2A;GADD45G;REEP1;ANLN;CENPF;MEX3A;MTHFD1;LYPD6B;UBE2T;TTC3;DZIP1
STAT3 23295773 ChIP-Seq U87 Human	0.0464317	0	8.1833	LUZP1;TSEN15;CCDC68;SHMT1;NRXN1;NCAPG2;STK39;NCAPG;PTN;AFF3;SH3RF1;KIF15;RAD51AP1;EPB41L4B;LASP1;PDZD2;RACGAP1;CASP6;EPB41L3;SPTBN1;KCNH1;IQCB1;RRM1;BDNF;CKAP2L;IGFBP2;AHNAK2;WTIP;WDR35;REEP1;ANLN;NEIL3;CENPF;GPRC5A;RAD51;CENPH;NBEA;IFT81;PAPPA;CENPK;ZFP64;DZIP1;SLC29A1;EZH2;SPC25;CREB5;RBMS3
GATA3 24758297 ChIP-Seq MCF-7 Human	0.0483046	0	8.78558	CIB2;CENPA;CRIP1;RERG;GGA2;WNT6;PDZD2;TMEM107;SPTBN1;DECR1;HELLS;DUT;SIVA1;CKAP2L;IPMK;ACSL3;BMP4;CCNA2;ELF3;IFT81;UBE2T;KCTD14;ID3;BIRC5;EPPK1;TRIP13;PLCB1;NBL1;VAMP5;SMPDL3A;ITM2C;PPIC
SMAD1 26771354 ChIP-Seq mESC Mouse Stem	0.0483046	0	9.78712	TOP2A;DUT;CDCA5;IGFBP2;IPMK;SOX21;SKA1;GGTA1;RERG;BMP4;TPX2;GPRC5A;RACGAP1;ADAMTS1;FIGNL1;UBE2T;PBK;SMS;ID3;DZIP1;SPTBN1;MXD3
WT1 20215353 ChIP-ChIP NEPHRON PROGENITOR Mouse	0.0483046	0	9.17118	CD63;MAGED1;STK39;BUB1B;PTN;GNAI1;LASP1;ORMDL3;IGF2BP3;FADS1;HELLS;SIVA1;PTCH1;IGFBP2;FBXO32;KLF15;GADD45G;BMP4;GPRC5A;PPP2R2C;UBE2T;SMS;KCTD14;SLC29A1;NBL1;PPIC;RBMS3

## Sheet: consensus human at least in two
ABCA1	in all 4 human dadtasets	BIOPLANET	P-value	Adjusted P-value	Odds Ratio	Combined Score	Genes
ABCC3	ABCC3	Integrin beta-4 pathway	4.82415e-13	2.31011e-10	173.837	4930	LAMA5;LAMB3;ITGB4;LAMB2;LAMA3;ITGA6;LAMC2;LAMC1
ADAMTSL5	AHCYL2	TGF-beta regulation of extracellular matrix	6.85492e-13	2.31011e-10	4.75899	133.293	ZNF395;NRP2;ADH1C;KCNE3;C1S;C1R;NPR3;TNC;SLC2A1;SLC40A1;PDGFA;FBLN1;LTBP2;SLC1A4;CROT;PTPRK;LAMC1;IFIT3;ETS2;CYR61;PTHLH;SELENBP1;EFEMP1;GPNMB;IMPA2;CTNNAL1;CAV1;SLC7A5;EHD3;ARMCX1;NFIB;COL7A1;NINJ1;SNAI2;PLA2R1;CFB
ADH1C	ASS1	Type I hemidesmosome assembly	7.04241e-12	1.5822e-09	227.419	5839.91	COL17A1;DST;LAMB3;ITGB4;LAMA3;ITGA6;LAMC2
AHCYL2	BASP1	Basigin interactions	7.55573e-11	1.15343e-08	36.7662	856.878	ITGB1;SLC7A5;SLC16A1;SLC7A8;ITGA3;CAV1;SLC3A2;ATP1B3;ITGA6
AJUBA	CAV1	Alpha-6 beta-1 and alpha-6 beta-4 integrin signaling	8.5566e-11	1.15343e-08	20.6598	478.93	COL17A1;ITGB1;LAMA5;LAMB3;ITGB4;LAMB2;LAMA3;LAMC2;ITGA6;LAMC1;MST1R
AK4	CDH13	BDNF signaling pathway	1.36874e-10	1.53755e-08	6.2169	141.198	EGR1;TFAP2B;IFITM2;TRAF3IP2;IGFBP5;LDB1;IGFBP3;TPBG;LAMA3;FHL2;PTPRK;ATP2B1;SLC7A5;ALDH6A1;KRT19;NFIB;DDIT3;SERPINH1;TIMP1;RAPGEF5;RAMP1;PTRF
ALDH3A1	COL17A1	Beta-1 integrin cell surface interactions	3.62459e-10	3.48996e-08	14.6428	318.307	ITGB1;COL18A1;LAMA5;LAMB3;ITGA3;LAMB2;COL7A1;LAMA3;TNC;LAMC2;ITGA6;LAMC1
ALDH6A1	CXCL14	Amino acid transport across the plasma membrane	6.87127e-10	5.78904e-08	26.7309	563.982	SLC7A5;SLC7A8;SLC6A15;SLC1A4;SLC3A2;SLC7A1;SLC38A2;SLC7A2;SLC38A5
ALDH7A1	CYBRD1	Amino acid and oligopeptide SLC transporters	3.33368e-09	2.49656e-07	16.7957	327.839	SLC7A5;SLC7A8;SLC6A15;SLC1A3;SLC1A4;SLC3A2;SLC7A1;SLC38A2;SLC7A2;SLC38A5
AMOTL1	DKK3	Cell junction organization	6.48739e-09	4.3725e-07	10.972	206.86	ITGB1;COL17A1;CDH3;DST;LAMB3;ITGB4;LAMA3;CDH13;PARD6G;FLNA;LAMC2;ITGA6
ANKH	DST	Alpha-6 beta-4 integrin signaling pathway	1.76121e-08	1.07914e-06	22.6513	404.432	LAMA5;LAMB3;ITGB4;LAMB2;LAMA3;LAMC2;ITGA6;LAMC1
ANTXR1	FAT1	Prion pathway	1.93871e-08	1.08891e-06	32.4686	576.6	LAMA5;PRNP;LAMB3;LAMB2;LAMA3;LAMC2;LAMC1
AP2B1	FHL2	Pathways in cancer	4.12349e-08	2.13787e-06	4.63379	78.7928	ITGB1;LAMA5;WNT10A;LAMB3;ITGA3;LAMB2;WNT7B;LAMA3;SLC2A1;PDGFA;CBLB;LAMC2;FZD10;LAMC1;GLI3;PML;IGF1R;KITLG;ITGA6;FGFR2;WNT4
APOL1	IFITM3	ECM-receptor interaction	7.062e-08	3.39985e-06	9.88624	162.786	ITGB1;LAMA5;LAMB3;ITGB4;ITGA3;LAMB2;LAMA3;TNC;LAMC2;ITGA6;LAMC1
APP	IL18	Collagen biosynthesis and modifying enzymes	5.9948e-07	2.69366e-05	10.6744	152.935	COL17A1;COL18A1;CRTAP;COL16A1;COL27A1;COL14A1;COL7A1;SERPINH1;PLOD3
ARHGAP24	ITGB4	Focal adhesion	7.80232e-07	3.20049e-05	4.88366	68.6823	ITGB1;LAMA5;LAMB3;CAV2;ITGB4;ITGA3;LAMB2;CAV1;LAMA3;TNC;PDGFA;LAMC2;LAMC1;IGF1R;FLNA;ITGA6
ARHGEF28	KRT14	Cell-cell communication	8.07244e-07	3.20049e-05	6.73653	94.5111	COL17A1;ITGB1;CDH3;DST;LAMB3;ITGB4;LAMA3;CDH13;PARD6G;FLNA;LAMC2;ITGA6
ARMCX1	KRT19	Extracellular matrix organization	1.79609e-06	6.72536e-05	7.8743	104.176	COL17A1;COL18A1;CRTAP;COL16A1;COL27A1;COL14A1;COL7A1;SERPINH1;PLOD3;TIMP1
ASS1	LAMB2	Oncostatin M	1.91337e-06	6.78742e-05	4.08091	53.7318	VIPR1;C1S;C1R;TNC;PDGFA;ETS2;CYR61;PTHLH;SELENBP1;CH25H;CDH3;PTPRZ1;CHL1;KRT14;SAA1;DSG2;TIMP1;IGFBP6
ATP1A1	LAMB3	Transport of inorganic cations/anions and amino acids/oligopeptides	2.1859e-06	7.3665e-05	7.68824	100.204	SLC7A5;SLC7A8;SLC6A15;SLC1A3;SLC1A4;SLC3A2;SLC7A1;SLC38A2;SLC7A2;SLC38A5
ATP1B3	NF1	Transmembrane transport of small molecules	4.3101e-06	0.000138334	3.40851	42.1106	ABCC3;SLC16A1;SLC6A15;SLC2A1;SLC40A1;SLC1A3;CYBRD1;ATP1B3;SLC1A4;SLC3A2;ATP1A1;ATP2B1;SLC2A5;SLC7A1;SLC7A2;SLC7A5;SLC7A8;FTH1;SLC27A6;SLC38A2;SLC38A5
ATP2B1	PCDH7	Small cell lung cancer	6.11104e-06	0.00018722	7.81993	93.8815	ITGB1;LAMA5;LAMB3;ITGA3;LAMB2;LAMA3;LAMC2;ITGA6;LAMC1
BASP1	RBBP8	Agrin in postsynaptic differentiation	7.42346e-06	0.00021754	11.349	134.042	ITGB1;LAMA5;LAMB3;LAMB2;LAMA3;LAMC2;LAMC1
BCAM	SH3PXD2A	SLC-mediated transmembrane transport	9.45254e-06	0.000265459	4.19147	48.492	SLC16A1;SLC6A15;SLC2A1;SLC40A1;SLC1A3;SLC1A4;SLC3A2;SLC2A5;SLC7A1;SLC7A2;SLC7A5;SLC7A8;SLC27A6;SLC38A2;SLC38A5
BCL6	SLC1A3	Cell surface interactions at the vascular wall	1.54231e-05	0.000415806	6.89642	76.4099	ITGB1;SLC7A5;SLC16A1;SLC7A8;ITGA3;CAV1;ATP1B3;ITGA6;SLC3A2
BCL7A	SLC1A4	Ghrelin-mediated regulation of food intake and energy homeostasis	3.62451e-05	0.000939584	28.5853	292.291	IGFBP5;IGFBP3;IGFBP6;RAPGEF5
BEX2	SLC7A5	Integrin cell surface interactions	5.20402e-05	0.00129908	6.7474	66.5529	ITGB1;LAMA5;ITGB4;ITGA3;LAMB2;TNC;ITGA6;LAMC1
BGN	SOX6	FSH regulation of apoptosis	6.65163e-05	0.00160114	3.6928	35.5176	IFITM3;COL18A1;IFITM1;IFITM2;IGFBP5;ITGA3;FST;IGFBP3;TPM2;ATP2B1;CH25H;CYP11A1;TIMP1;IGFBP6
BOC	TNS1	Endochondral ossification	7.14958e-05	0.00166166	7.6868	73.3772	GHR;SERPINH1;SOX6;SLC38A2;GLI3;PTHLH;IGF1R
BST2		Inflammatory response pathway	8.97992e-05	0.00201749	12.8951	120.156	LAMA5;CD40;LAMB2;LAMC2;LAMC1
C1R		Prolactin regulation of apoptosis	9.37673e-05	0.00203868	5.37136	49.8177	EGR1;TENM2;BCL6;FTH1;TNS4;PHLDA1;ALDH7A1;PTHLH;MATN2
C1S		EGFR1 pathway	0.000133561	0.00281312	4.58873	40.9359	SELENBP1;BCL6;CAV2;ITGA3;IGFBP3;CAV1;NINJ1;GABRE;PHLDA1;ZFP36L2
C21ORF91		TAp63 pathway	0.000202248	0.00413076	7.91125	67.2932	DST;ITGB4;ITGA3;IGFBP3;DHRS3;PML
CARS		p53 signaling pathway	0.000323942	0.00642168	4.49885	36.148	FOXA1;COL18A1;BCL6;IGFBP3;CAV1;SNAI2;PML;TP73;DDB2
CAV1		Immune system	0.000422664	0.0081393	2.07224	16.0991	IFITM3;ITGB1;APP;IFITM1;CD40;SP100;IFITM2;C1S;C1R;CBLB;FBXO44;IFIT3;MRC2;GHR;RPS6KA5;RICTOR;CTSF;MEF2A;EGR1;CD74;ERAP2;FBXW7;FBXO2;IL1R2;IL18;AP2B1;PML;SAA1;CFB;TLR3
CAV2		Integrin family cell surface interactions	0.000646486	0.0121037	11.6863	85.8235	ITGB1;ITGB4;ITGA3;ITGA6
CBLB		Class B GPCRs (secretin family receptors)	0.000692545	0.0125136	5.14604	37.4381	VIPR1;WNT10A;WNT7B;FZD10;RAMP1;PTHLH;WNT4
CBR1		Syndecan 1 pathway	0.000705513	0.0125136	7.85646	57.0111	COL17A1;LAMA5;COL16A1;COL14A1;COL7A1
CBX6		Delta Np63 pathway	0.00077961	0.0132149	7.66901	54.8849	YAP1;FBXW7;ITGA3;IGFBP3;KRT14
CCDC146		TSH regulation of gene expression	0.000784267	0.0132149	5.03117	35.9767	EGR1;PHLDB1;CAV1;KRT14;PXDC1;CXCL14;TANC2
CCDC3		Integrin-mediated cell adhesion	0.000939575	0.0154457	4.86813	33.9313	ITGB1;CAV2;ITGB4;ITGA3;CAV1;ITGA6;TNS1
CD276		Wnt signaling pathway	0.0010026	0.0160893	3.25585	22.4822	SOX2;WNT10A;TLE2;WNT7B;TSHZ2;FZD10;SOX12;SOX6;SOX4;DKK3;WNT4
CD40		Interleukin-6 regulation of target genes	0.00118255	0.0185358	17.4821	117.831	ABCC3;TIMP1;SLC38A2
CD74		Endocytosis	0.00121329	0.0185854	3.40297	22.8489	EHD3;CAV2;CAV1;PARD6G;CBLB;AP2B1;HSPA2;FGFR2;PML;IGF1R
CDCA7		Amoebiasis	0.00125126	0.0187412	4.61858	30.8687	LAMA5;LAMB3;LAMB2;IL1R2;LAMA3;LAMC2;LAMC1
CDH13		Basal cell carcinoma	0.00159867	0.0233042	6.43934	41.4603	WNT10A;WNT7B;FZD10;GLI3;WNT4
CDH3		Syndecan 2 pathway	0.00162507	0.0233042	8.86229	56.9154	ITGB1;CAV2;LAMA3;NF1
CDHR1		Insulin-like growth factor (IGF) activity regulation by insulin-like growth factor binding proteins (IGFBPs)	0.0021344	0.0299705	13.7338	84.4572	IGFBP5;IGFBP3;IGFBP6
CFB		p38 alpha/beta MAPK downstream pathway	0.00275899	0.0379502	7.55709	44.5331	MEF2A;KRT19;RPS6KA5;DDIT3
CH25H		T cell receptor regulation of apoptosis	0.00287504	0.0387555	2.13608	12.4997	IFITM3;EDARADD;EGR1;IFITM1;VIPR1;SLC16A1;SERPINE2;TRAF3IP2;IGFBP5;SLC3A2;HSPA2;RPS4Y1;ETS2;CH25H;DDIT3;FLNA;IGFBP6;PLA2R1;TLR3
CHL1		Interferon alpha/beta signaling	0.00312971	0.0405762	5.45457	31.4555	IFITM3;EGR1;IFITM1;IFITM2;IFIT3
CISD1		Interleukin-4 regulation of apoptosis	0.00313051	0.0405762	2.79283	16.105	CH25H;BCL6;DST;PCDH7;NINJ1;LAMA3;FAT1;IL18;TNC;FJX1;TNS1
CLIP2		L1CAM interactions	0.00343657	0.043154	4.39638	24.9419	ITGB1;NRP2;RPS6KA5;CHL1;LAMC1;AP2B1
CLIP4		RNA polymerase III abortive and retractive initiation	0.00345744	0.043154	11.3085	64.0878	NFIB;NFIC;LZTS1
CLMN		Cytosolic sensors of pathogen-associated DNA	0.00398784	0.0488691	10.6797	59	APP;SAA1;TLR3
CLSTN1
CMBL
CMTM3		WIKIPATHWAYS	P-value	Adjusted P-value	Odds Ratio	Combined Score	Genes
CMTM4		Pleural Mesothelioma WP5087	3.4991e-13	1.42413e-10	5.48113	157.205	YAP1;ITGB1;LAMA5;ITGB4;LAMA3;SLC2A1;PDGFA;LAMC2;SLC3A2;FZD10;LAMC1;IGF1R;RPS6KA5;CDH3;DEPTOR;WNT4;NGFR;NTRK2;PRKAB2;WNT10A;LAMB3;ITGA3;LAMB2;WNT7B;SLC7A5;KITLG;TNNT1;DDIT3;CDH13;ITGA6;AJUBA;FGFR2
CMYA5		Alpha 6 Beta 4 Signaling Pathway WP244	3.01733e-08	6.14026e-06	20.8371	360.821	LAMA5;LAMB3;ITGB4;LAMB2;LAMA3;LAMC2;ITGA6;LAMC1
COL14A1		Focal Adhesion WP306	9.15087e-08	1.24147e-05	5.80112	94.0178	ITGB1;LAMA5;LAMB3;CAV2;ITGB4;ITGA3;LAMB2;CAV1;LAMA3;TNC;PDGFA;LAMC2;LAMC1;IGF1R;FLNA;ITGA6
COL16A1		Focal Adhesion PI3K Akt mTOR Signaling Pathway WP3932	2.78812e-07	2.83691e-05	4.47747	67.5772	FOXA1;ITGB1;NGFR;LAMA5;LAMB3;ITGB4;ITGA3;LAMB2;LAMA3;TNC;SLC2A1;PDGFA;LAMC2;LAMC1;IGF1R;GHR;KITLG;ITGA6;FGFR2
COL17A1		Hippo Merlin Signaling Dysregulation WP4541	3.68308e-07	2.99803e-05	7.30127	108.164	ITGB1;YAP1;NGFR;NTRK2;CDH3;ITGB4;ITGA3;CDH13;ITGA6;AJUBA;FGFR2;IGF1R
COL18A1		Network Map Of SARS CoV 2 Signaling Pathway WP5115	1.68824e-06	0.000114519	4.88111	64.8788	IFITM3;EGR1;IFITM1;C1S;ITGA3;C1R;IL1R2;IGFBP3;IL18;BST2;DEPTOR;COL7A1;SAA1;APOL1;CFB
COL27A1		Small Cell Lung Cancer WP4658	2.1859e-06	0.000127095	7.68824	100.204	ITGB1;LAMA5;LAMB3;ITGA3;LAMB2;LAMA3;LAMC2;ITGA6;LAMC1;DDB2
COL7A1		Genes Controlling Nephrogenesis WP4823	4.70671e-06	0.000239454	12.2711	150.523	ITGB1;ROBO2;ITGA3;LAMB2;GLI3;FGFR2;WNT4
CRIM1		PI3K Akt Signaling Pathway WP4172	6.1229e-06	0.000276891	3.73138	44.7895	ITGB1;NGFR;LAMA5;NTRK2;LAMB3;ITGB4;ITGA3;LAMB2;LAMA3;TNC;PDGFA;LAMC2;LAMC1;IGF1R;GHR;KITLG;ITGA6;FGFR2
CROT		Hair Follicle Development Cytodifferentiation Part 3 Of 3 WP2840	8.17564e-06	0.000332749	7.51802	88.0687	SOX2;KITLG;KRT19;IGFBP5;FST;KRT15;KLK5;PHLDA1;DKK3
CRTAP		Endochondral Ossification WP474	5.28452e-05	0.00179233	8.09983	79.7683	GHR;SERPINH1;SOX6;SLC38A2;GLI3;PTHLH;IGF1R
CTDSPL		Endochondral Ossification With Skeletal Dysplasias WP4808	5.28452e-05	0.00179233	8.09983	79.7683	GHR;SERPINH1;SOX6;SLC38A2;GLI3;PTHLH;IGF1R
CTNNAL1		NRF2 Pathway WP2884	7.14132e-05	0.00223578	4.97684	47.5141	ABCC3;ALDH3A1;EGR1;CBR1;FTH1;SLC6A15;GSR;SLC2A1;SLC39A13;SLC2A5
CTSF		Inflammatory Response Pathway WP453	8.97992e-05	0.00261059	12.8951	120.156	LAMA5;CD40;LAMB2;LAMC2;LAMC1
CXCL14		Hippo Signaling Regulation Pathways WP4540	0.000143047	0.00364539	5.76895	51.0687	YAP1;NGFR;NTRK2;PRKAB2;CDH3;CDH13;FGFR2;IGF1R
CYBRD1		VEGFA VEGFR2 Signaling WP3888	0.000143308	0.00364539	2.88439	25.5284	ITGB1;EGR1;NRP2;TRAF3IP2;IGFBP3;CAV1;FHL2;PLOD3;NAP1L1;SLC7A1;PTPN14;LMAN1;ARMCX1;RPS6KA5;PTPRZ1;FSCN1;RICTOR;FJX1
CYP11A1		Ebola Virus Infection In Host WP4217	0.000185325	0.0044369	4.87625	41.9035	BST2;ITGB1;CAV2;ITGA3;CAV1;DAB2IP;FLNA;ITGA6;IGF1R
CYP27A1		Factors And Pathways Affecting Insulin Like Growth Factor IGF1 Akt Signaling WP3850	0.000220167	0.00448444	10.3961	87.5467	ITGB1;DEPTOR;IGFBP5;RICTOR;IGF1R
CYP2S1		Host Pathogen Interaction Of Human Coronaviruses MAPK Signaling WP4877	0.000220167	0.00448444	10.3961	87.5467	IFITM3;BST2;IFITM1;IFITM2;DDIT3
CYR61		TGF Beta Signaling Pathway WP366	0.000220366	0.00448444	4.75658	40.0515	MEF2A;ITGB1;TGIF1;YAP1;APP;ITGB4;CAV1;TNC;PML
DAB2IP		Pre Implantation Embryo WP3527	0.000271616	0.00526418	7.45369	61.2032	SOX2;EGR1;TFAP2B;DDIT3;ATP1A1;ZFP36L2
DDB2		Tgif Disruption Of Shh Signaling WP3674	0.000289061	0.00534763	32.0586	261.242	TGIF1;TGIF2;GLI3
DDIT3		Development Of Ureteric Collection System WP5053	0.000327376	0.00579313	7.1769	57.5903	ITGB1;ROBO2;FST;CRIM1;GLI3;FGFR2
DEPTOR		Osteoblast Differentiation And Related Diseases WP4787	0.000509455	0.00863951	4.71523	35.7517	JAG2;WNT10A;WNT7B;FZD10;DLL1;FGFR2;GLI3;WNT4
DHRS3		P53 Transcriptional Gene Network WP4963	0.000534624	0.00870368	5.39219	40.6245	PRKAB2;DEPTOR;DRAM1;SLC2A1;XPC;PML;DDB2
DKK3		Nephrotic Syndrome WP4758	0.000636809	0.00996852	8.05328	59.2644	ITGB4;LAMB2;ITGA3;APOL1;ARHGAP24
DLK2		Primary Focal Segmental Glomerulosclerosis FSGS WP2572	0.000874961	0.0131892	5.86842	41.3215	ITGB1;LAMA5;ITGB4;ITGA3;LAMB2;FAT1
DLL1		Integrin Mediated Cell Adhesion WP185	0.0009964	0.0141892	4.81609	33.2858	ITGB1;CAV2;ITGB4;ITGA3;CAV1;ITGA6;TNS1
DRAM1		Burn Wound Healing WP5055	0.00101102	0.0141892	5.69524	39.2789	FST;TNC;SERPINH1;SNAI2;TIMP1;FGFR2
DSG2		Nuclear Receptors Meta Pathway WP2882	0.00130779	0.0177423	2.81952	18.72	ABCC3;EGR1;CBR1;SLC6A15;GSR;SLC2A1;SLC39A13;SLC2A5;SLC7A5;ALDH3A1;FTH1;SNAI2;TNS4
DST		Hair Follicle Development Organogenesis Part 2 Of 3 WP2839	0.00144555	0.0189786	9.17927	60.0257	ITGB1;LAMA5;PDGFA;FGFR2
DYRK1B		CKAP4 Signaling Pathway Map WP5322	0.00155454	0.0197718	4.43655	28.6893	SOX2;ITGB1;NGFR;CD74;FBXW7;ITGB4;DKK3
EDARADD		11P11 2 Copy Number Variation Syndrome WP5348	0.00173348	0.0213796	6.31276	40.1342	ITGB1;ITGA3;ITGA6;TIMP1;GLI3
EFEMP1		NOTCH1 Regulation Of Endothelial Cell Calcification WP3413	0.0021344	0.0241306	13.7338	84.4572	JAG2;SOX6;DLL1
EGR1		Iron Metabolism Disorders WP5172	0.0021344	0.0241306	13.7338	84.4572	FTH1;SLC40A1;CYBRD1
EHD3		Involvement Of Secretase In Neurodegenerative Diseases WP5372	0.0021344	0.0241306	13.7338	84.4572	APP;NTRK2;SNCA
ERAP2		Vitamin D Receptor Pathway WP2877	0.00254168	0.0279584	3.2963	19.6952	CD40;IGFBP5;BCL6;CLMN;IGFBP3;CYP2S1;NINJ1;ATP2B1;PTHLH
ETS2		mBDNF And proBDNF Regulation Of GABA Neurotransmission WP4829	0.00275899	0.0294174	7.55709	44.5331	NTRK2;NGFR;AP2B1;GABRE
FAM132A		Breast Cancer Pathway WP4262	0.00281887	0.0294174	3.54604	20.8203	JAG2;WNT10A;WNT7B;FZD10;DLL1;IGF1R;WNT4;DDB2
FAM53A		Amino Acid Metabolism WP3925	0.00292366	0.0297482	4.55224	26.562	HIBADH;ADH1C;GSR;GLUL;ALDH7A1;ASS1
FAT1		Ferroptosis WP4313	0.00312971	0.0310681	5.45457	31.4555	PRNP;FTH1;CISD1;SLC40A1;SLC3A2
FAT2		Let 7 Inhibition Of ES Cell Reprogramming WP3299	0.00344724	0.0334054	31.9578	181.206	SOX2;EGR1
FBLN1		Epithelial To Mesenchymal Transition In Colorectal Cancer WP4239	0.00356074	0.0334995	3.40502	19.1968	JAG2;WNT10A;NRP2;WNT7B;SNAI2;FZD10;DLL1;WNT4
FBXO2		Complement System WP2806	0.00362156	0.0334995	4.34676	24.4325	LAMA5;PRNP;CD40;C1S;LAMC1;CFB
FBXO44		Splicing Factor NOVA Regulated Synaptic Proteins WP4148	0.003986	0.0360511	6.76023	37.3501	CHL1;CAV2;CLSTN1;ATP2B1
FBXW7		Regulation Of Apoptosis By Parathyroid Hormone Related Protein WP3872	0.00456505	0.0403908	10.1171	54.5243	ITGB4;ITGA6;PTHLH
FEZ2		mRNA Protein And Metabolite Inducation Pathway By Cyclosporin A WP3953	0.00477684	0.0413654	25.5649	136.618	SLC7A5;SLC3A2
FGD6		Complement Activation WP545	0.00519024	0.0440089	9.61075	50.5619	C1S;C1R;CFB
FGFR2		Head And Neck Squamous Cell Carcinoma WP4674	0.00550942	0.0453444	4.73047	24.6046	FAT1;RICTOR;AJUBA;FGFR2;IGF1R
FHL2		Ectoderm Differentiation WP2858	0.00557057	0.0453444	3.47601	18.0414	SOX2;KCNK10;BOC;FHL2;FGFR2;GLI3;SNCA
FJX1		Arrhythmogenic Right Ventricular Cardiomyopathy WP2118	0.00583539	0.0459005	4.66168	23.9788	ITGB1;ITGB4;ITGA3;ITGA6;DSG2
FLNA		IL1 And Megakaryocytes In Obesity WP2865	0.00586444	0.0459005	9.15263	47.034	SELENBP1;IL18;TIMP1
FLRT3		Neuroinflammation And Glutamatergic Signaling WP5083	0.00625618	0.0466507	3.39708	17.2374	IL1R2;SLC2A1;SLC1A3;SLC1A4;GLUL;SLC38A2;SLC38A5
FOXA1		Ketogenesis And Ketolysis WP4742	0.00630414	0.0466507	21.303	107.933	SLC16A1;SLC2A1
FSCN1		Glucose Metabolism In Triple Negative Breast Cancer Cells WP5211	0.00630414	0.0466507	21.303	107.933	SLC16A1;SLC2A1
FST		Pluripotent Stem Cell Differentiation Pathway WP2848	0.00644543	0.0468445	5.8366	29.4421	KITLG;FST;WNT7B;PDGFA
FTH1		Mammalian Disorder Of Sexual Development WP4842	0.00658863	0.0470451	8.73616	43.8766	FST;FGFR2;WNT4
FXYD3
FZD10
GABRE		KEGG	P-value	Adjusted P-value	Odds Ratio	Combined Score	Genes
GHR		Protein digestion and absorption	6.7537e-08	8.71523e-06	8.67276	143.192	COL17A1;COL18A1;COL16A1;COL27A1;KCNE3;SLC7A8;COL14A1;COL7A1;ATP1B3;SLC3A2;ATP1A1;SLC38A2
GLI3		Focal adhesion	1.05102e-07	8.71523e-06	5.73782	92.1972	ITGB1;LAMA5;LAMB3;CAV2;ITGB4;ITGA3;LAMB2;CAV1;LAMA3;TNC;PDGFA;LAMC2;LAMC1;IGF1R;FLNA;ITGA6
GLTSCR2		ECM-receptor interaction	1.15179e-07	8.71523e-06	9.37076	149.715	ITGB1;LAMA5;LAMB3;ITGB4;ITGA3;LAMB2;LAMA3;TNC;LAMC2;ITGA6;LAMC1
GLUL		Small cell lung cancer	1.62498e-06	9.22179e-05	7.97073	106.25	ITGB1;LAMA5;LAMB3;ITGA3;LAMB2;LAMA3;LAMC2;ITGA6;LAMC1;DDB2
GPNMB		Pathways in cancer	3.1198e-06	0.000141639	3.17507	40.2528	JAG2;ITGB1;LAMA5;WNT10A;LAMB3;ITGA3;LAMB2;WNT7B;LAMA3;SLC2A1;PDGFA;LAMC2;FZD10;LAMC1;DLL1;GLI3;PML;DDB2;IGF1R;KITLG;RPS6KA5;ITGA6;FGFR2;WNT4
GPSM2		Human papillomavirus infection	4.58563e-06	0.00017349	3.81621	46.911	ITGB1;LAMA5;WNT10A;LAMB3;ITGB4;ITGA3;LAMB2;WNT7B;LAMA3;TNC;PARD6G;LAMC2;FZD10;LAMC1;LFNG;ITGA6;TLR3;WNT4
GSR		Toxoplasmosis	9.71025e-06	0.00031489	6.40131	73.886	ITGB1;LAMA5;CD40;LAMB3;LAMB2;LAMA3;LAMC2;ITGA6;HSPA2;LAMC1
HIBADH		PI3K-Akt signaling pathway	1.15064e-05	0.000326493	3.55076	40.3814	ITGB1;NGFR;LAMA5;NTRK2;LAMB3;ITGB4;ITGA3;LAMB2;LAMA3;TNC;PDGFA;LAMC2;LAMC1;IGF1R;GHR;KITLG;ITGA6;FGFR2
HLF		Transcriptional misregulation in cancer	0.000211993	0.00534695	3.96532	33.5424	NGFR;CD40;BCL6;LDB1;IGFBP3;IL1R2;DDIT3;PDGFA;PML;IGF1R;DDB2
HOPX		Hippo signaling pathway	0.000236271	0.00536335	4.25643	35.5434	SOX2;YAP1;WNT10A;WNT7B;SNAI2;PARD6G;FZD10;AJUBA;WNT4;TP73
HSPA2		Mineral absorption	0.000327376	0.00675585	7.1769	57.5903	FTH1;SLC40A1;CYBRD1;ATP1B3;ATP1A1;ATP2B1
IFIT3		Basal cell carcinoma	0.000427397	0.00808492	6.79813	52.7385	WNT10A;WNT7B;FZD10;GLI3;DDB2;WNT4
IFITM1		mTOR signaling pathway	0.000683881	0.0119416	4.03036	29.3722	SLC7A5;WNT10A;DEPTOR;WNT7B;SLC3A2;RICTOR;FZD10;IGF1R;WNT4
IFITM2		Amoebiasis	0.00105589	0.0171206	4.76516	32.6574	LAMA5;LAMB3;LAMB2;IL1R2;LAMA3;LAMC2;LAMC1
IFITM3		Breast cancer	0.00211217	0.0319641	3.72595	22.952	JAG2;WNT10A;WNT7B;FZD10;DLL1;IGF1R;WNT4;DDB2
IGF1R		Hypertrophic cardiomyopathy	0.00276614	0.0392446	4.60667	27.1347	ITGB1;PRKAB2;ITGB4;ITGA3;TPM2;ITGA6
IGFBP3		Staphylococcus aureus infection	0.00362156	0.0460335	4.34676	24.4325	KRT19;C1S;C1R;KRT15;KRT14;CFB
IGFBP5		Ferroptosis	0.00365024	0.0460335	6.9433	38.9725	PRNP;FTH1;SLC40A1;SLC3A2
IGFBP6		Proteoglycans in cancer	0.00482411	0.0576354	2.97386	15.863	ITGB1;WNT10A;CAV2;WNT7B;CAV1;FLNA;FZD10;IGF1R;WNT4
IL18
IL1R2
IMPA2		GO Biological Process 2023	P-value	Adjusted P-value	Odds Ratio	Combined Score	Genes
ISYNA1		Negative Regulation Of Cell Population Proliferation (GO:0008285)	5.02077e-11	1.09553e-07	5.24139	124.299	APP;COL18A1;IFITM1;FBLN1;PTPRK;DLL1;IFIT3;PTHLH;SOX2;GPNMB;CLMN;FTH1;PDPN;WDR6;ZNF503;IGFBP6;SOX4;TFAP2B;IGFBP5;IGFBP3;DAB2IP;PTPN14;PML;NF1;CDH13;PLXNB1;TP73
ITGA3		Amino Acid Import Across Plasma Membrane (GO:0089718)	1.68682e-10	1.84032e-07	32.6777	735.347	SLC7A5;SLC7A8;SLC1A3;SLC1A4;SLC3A2;SLC7A1;SLC38A2;SLC7A2;SLC38A5
ITGA6		Regulation Of Cell Population Proliferation (GO:0042127)	2.5823e-10	1.8782e-07	3.63888	80.3361	YAP1;APP;COL18A1;IFITM1;VIPR1;NPR3;CDCA7;PDGFA;LAMC2;MST1R;PTPRK;DLL1;IFIT3;PTHLH;IGF1R;GPNMB;BCL7A;CLMN;FTH1;PDPN;WDR6;ZNF503;TIMP1;IGFBP6;SOX4;JAG2;TFAP2B;NTRK2;TSLP;IGFBP3;DAB2IP;NAP1L1;PTPN14;PML;KITLG;BCL6;CDH13;FGFR2
ITGB1		L-alpha-amino Acid Transmembrane Transport (GO:1902475)	3.88982e-10	1.93743e-07	21.8444	473.314	SLC7A5;SLC7A8;SLC1A3;SLC1A4;SLC3A2;SLC25A12;SLC7A1;SLC38A2;SLC7A2;SLC38A5
ITGB4		Carboxylic Acid Transport (GO:0046942)	4.43957e-10	1.93743e-07	17.2104	370.631	SLC7A5;SLC16A1;SLC7A8;SLC6A15;PDPN;SLC1A4;SLC3A2;SLC7A1;SLC38A2;SLC7A2;SLC38A5
JAG2		L-amino Acid Transport (GO:0015807)	3.73104e-09	1.35685e-06	28.9507	561.834	SLC7A5;SLC7A8;SLC1A3;SLC1A4;SLC3A2;SLC7A1;SLC38A2;SLC38A5
KCNE3		Epidermis Development (GO:0008544)	7.45019e-09	2.32233e-06	10.8212	202.519	COL17A1;WNT10A;LAMB3;COL7A1;KRT15;LAMA3;KRT14;KLK5;LAMC2;DLL1;PTHLH;FGFR2
KCNK10		Extracellular Matrix Organization (GO:0030198)	1.62488e-08	4.43187e-06	6.64286	119.141	VIT;COL17A1;APP;COL18A1;CRTAP;COL16A1;COL27A1;COL14A1;KLK5;PLOD3;LAMC1;THSD4;COL7A1;SERPINH1;NF1;MATN2
KIF13A		Amino Acid Transport (GO:0006865)	3.06209e-08	7.42386e-06	15.8819	274.782	SLC7A5;SLC7A8;SLC6A15;SLC1A4;SLC3A2;SLC7A1;SLC38A2;SLC7A2;SLC38A5
KITLG		Vascular Transport (GO:0010232)	6.22216e-08	1.35768e-05	10.0241	166.325	ABCC3;SLC7A5;SLC16A1;SLC7A8;SLC2A1;SLC1A3;SLC1A4;SLC7A1;SLC38A2;SLC7A2;SLC38A5
KLK5		Response To Cytokine (GO:0034097)	7.50788e-08	1.45485e-05	7.65133	125.518	IFITM3;APP;CD74;IFITM1;CD40;SP100;IFITM2;PML;BST2;CH25H;TIMP1;SHFL;SNCA
KRT14		Transport Across Blood-Brain Barrier (GO:0150104)	8.00102e-08	1.45485e-05	9.75215	159.361	ABCC3;SLC7A5;SLC16A1;SLC7A8;SLC2A1;SLC1A3;SLC1A4;SLC7A1;SLC38A2;SLC7A2;SLC38A5
KRT15		Negative Regulation Of Cellular Process (GO:0048523)	9.02607e-08	1.51499e-05	3.58803	58.1998	APP;COL18A1;IFITM1;FBLN1;PTPRK;DLL1;IFIT3;PTHLH;GPNMB;BCL7A;CLMN;FTH1;PDPN;WDR6;ZNF503;IGFBP6;SOX4;TFAP2B;IGFBP3;DAB2IP;PTPN14;HOPX;PML;BST2;BCL6;CDH13;PLXNB1
KRT19		Negative Regulation Of Epithelial Cell Proliferation (GO:0050680)	1.20738e-07	1.88179e-05	10.9056	173.722	SOX2;FBXW7;CAV2;NFIB;CAV1;DAB2IP;NF1;SNAI2;PTPRK;FGFR2
LAMA3		Regulation Of Cell Migration (GO:0030334)	3.36847e-07	4.9e-05	3.75914	56.0249	ITGB1;NGFR;CD74;IFITM1;SERPINE2;IGFBP5;LDB1;CAV1;TNC;PDGFA;LAMC2;PTPRK;IGF1R;BST2;GPNMB;PDPN;NF1;SNAI2;FLNA;CDH13;PLXNB1;ITGA6;AMOTL1
LAMA5		Spinal Cord Development (GO:0021510)	6.27519e-07	8.55779e-05	46.096	658.32	VIT;NF1;SOX12;DLL1;SOX4
LAMB2		Neutral Amino Acid Transport (GO:0015804)	9.3072e-07	0.000119461	16.2228	225.291	SLC7A5;SLC7A8;SLC6A15;SLC1A4;SLC3A2;SLC38A2;SLC38A5
LAMB3		Aromatic Amino Acid Transport (GO:0015801)	1.9099e-06	0.000231522	85.7821	1129.62	SLC7A5;SLC7A8;SLC3A2;SLC38A5
LAMC1		Positive Regulation Of Intracellular Signal Transduction (GO:1902533)	2.56687e-06	0.000294785	3.2141	41.3746	ITGB1;APP;CD74;NTRK2;CD40;TRAF3IP2;CAV2;CAV1;IL18;DAB2IP;PDGFA;MST1R;IGF1R;SOX2;BST2;DDIT3;FLNA;CDH13;RICTOR;PLXNB1;IGFBP6;TLR3;FGFR2;WLS
LAMC2		Regulation Of Chemokine Production (GO:0032642)	2.87343e-06	0.000313491	13.3559	170.421	APP;CD74;EGR1;TSLP;IL18;SNAI2;TLR3
LAPTM4B		Collagen Fibril Organization (GO:0030199)	3.40268e-06	0.000353554	12.9736	163.35	COL18A1;CRTAP;COL27A1;COL14A1;SERPINH1;NF1;PLOD3
LDB1		Cell-Substrate Junction Assembly (GO:0007044)	3.73388e-06	0.000357955	17.6447	220.525	COL17A1;DST;ITGB4;ITGA6;LAMC1;PTPRK
LETMD1		Proline Transport (GO:0015824)	3.77313e-06	0.000357955	64.3333	803.369	SLC7A5;SLC6A15;SLC3A2;SLC38A2
LFNG		Response To Type II Interferon (GO:0034341)	4.06373e-06	0.00036946	8.26218	102.562	IFITM3;BST2;CD74;CD40;IFITM1;SP100;IFITM2;SHFL;SNCA
LIMA1		Negative Regulation Of Cell Differentiation (GO:0045596)	4.58245e-06	0.000384573	4.77801	58.7374	YAP1;FOXA1;CAV1;DAB2IP;CRIM1;DLL1;ZFP36L2;HOPX;PTHLH;SOX2;EFEMP1;BCL7A;SNAI2;SOX4
LINC01315		Regulation Of Canonical Wnt Signaling Pathway (GO:0060828)	4.58245e-06	0.000384573	4.77801	58.7374	TLE2;CAV1;TPBG;DAB2IP;GLI3;DKK3;SOX2;CDH3;DDIT3;SNAI2;IGFBP6;SOX4;FGFR2;WLS
LMAN1		Leucine Transport (GO:0015820)	6.70869e-06	0.000542162	51.4641	613.045	SLC7A5;SLC7A8;SLC6A15;SLC3A2
LPCAT1		Positive Regulation Of Cell Population Proliferation (GO:0008284)	7.18182e-06	0.000559669	3.18629	37.7383	YAP1;CD74;TFAP2B;NTRK2;VIPR1;TSLP;IL18;PDGFA;LAMC2;NAP1L1;MST1R;LAMC1;DLL1;PTHLH;IGF1R;BST2;KITLG;BCL7A;CDH13;TIMP1;SOX4;FGFR2
LTBP2		Supramolecular Fiber Organization (GO:0097435)	9.73051e-06	0.000732137	3.76279	43.4236	APP;COL18A1;CRTAP;COL27A1;COL14A1;TPM2;PLOD3;LTBP2;THSD4;CLIP2;KRT19;KRT15;KRT14;SERPINH1;FAT1;NF1;SNCA
LZTS1		Negative Regulation Of DNA-templated Transcription (GO:0045892)	1.03843e-05	0.000755283	2.40404	27.5869	YAP1;TENM2;SP100;LDB1;FHL2;PTPRK;GLI3;ETS2;SOX2;RPS6KA5;BCL7A;BASP1;FLNA;ZNF503;SOX4;WNT4;SNCA;MEF2A;TGIF1;TFAP2B;TLE2;CBX6;TGIF2;FST;CAV1;DAB2IP;SOX12;PML;DKK3;BCL6;NFIB;DDIT3;NFIC;SNAI2;FGFR2
MAPKBP1		Branched-Chain Amino Acid Transport (GO:0015803)	1.10447e-05	0.000774853	42.8845	489.465	SLC7A5;SLC7A8;SLC6A15;SLC3A2
MATN2		Negative Regulation Of Canonical Wnt Signaling Pathway (GO:0090090)	1.13636e-05	0.000774853	6.27756	71.4707	SOX2;TLE2;DDIT3;CAV1;TPBG;DAB2IP;SNAI2;IGFBP6;GLI3;DKK3
MEF2A		Negative Regulation Of Wnt Signaling Pathway (GO:0030178)	1.19557e-05	0.000790528	5.57857	63.2292	SOX2;TLE2;DDIT3;CAV1;TPBG;DAB2IP;SNAI2;TAX1BP3;IGFBP6;GLI3;DKK3
MEGF6		Positive Regulation Of Cellular Process (GO:0048522)	2.01973e-05	0.00129619	2.81487	30.4286	YAP1;TFAP2B;NTRK2;VIPR1;TSLP;TENM4;LAMB2;CAV1;PDGFA;LAMC2;NAP1L1;MST1R;LAMC1;DLL1;PTHLH;IGF1R;KITLG;CDH3;BCL7A;SAA1;RICTOR;TIMP1;SOX4;FGFR2
MIPOL1		Positive Regulation Of Neuron Apoptotic Process (GO:0043525)	2.31751e-05	0.0014448	17.9162	191.21	PRNP;TFAP2B;FBXW7;DDIT3;NF1
MIR99AHG		Regulation Of Anatomical Structure Morphogenesis (GO:0022603)	2.92553e-05	0.0017732	5.57635	58.2141	LFNG;PHLDB1;SP100;BCL6;GPNMB;NF1;LZTS1;DLL1;TANC2;FGFR2
MOXD1		Amino Acid Transmembrane Transport (GO:0003333)	4.33246e-05	0.00255498	10.7752	108.256	SLC7A5;SLC7A8;SLC25A12;SLC7A1;SLC38A2;SLC38A5
MRC2		Negative Regulation Of Cell Migration (GO:0030336)	4.93031e-05	0.00268664	4.72888	46.8988	BST2;NGFR;CD74;IFITM1;IGFBP5;IGFBP3;NF1;DAB2IP;PTPRK;TIMP1;PFN2
MST1R		Nitrogen Compound Transport (GO:0071705)	4.93031e-05	0.00268664	4.72888	46.8988	SLC7A5;SLC7A8;SLC6A15;PDPN;SLC1A4;SLC3A2;SLC38A2;SLC7A1;RAMP1;SLC38A5;SLC7A2
MXRA5		Regulation Of Signal Transduction (GO:0009966)	5.03391e-05	0.00268664	4.34032	42.9549	LFNG;APP;PRNP;SP100;IGFBP5;TMEM237;ITGA3;IGFBP3;TIMP1;IGFBP6;DLL1;FGFR2
MXRA7		Extracellular Structure Organization (GO:0043062)	5.04823e-05	0.00268664	5.85748	57.9532	VIT;COL17A1;APP;COL16A1;COL14A1;COL7A1;NF1;THSD4;MATN2
NAP1L1		Integrin-Mediated Signaling Pathway (GO:0007229)	5.20402e-05	0.00270361	6.7474	66.5529	ITGB1;LAMA5;COL16A1;DST;ITGB4;ITGA3;ITGA6;FBLN1
NF1		External Encapsulating Structure Organization (GO:0045229)	5.42439e-05	0.00275256	5.79918	56.9597	VIT;COL17A1;APP;COL16A1;COL14A1;COL7A1;NF1;THSD4;MATN2
NFIB		Serine Transport (GO:0032329)	7.12491e-05	0.00353331	64.127	612.37	SLC1A4;SLC38A2;SLC38A5
NFIC		Positive Regulation Of Signal Transduction (GO:0009967)	7.51029e-05	0.00359499	3.64827	34.6464	JAG2;YAP1;CD74;TSLP;CAV2;LAMB2;KLK5;DAB2IP;LAMC1;DLL1;CDH3;FLNA;FGFR2;WLS
NGFR		Response To Interferon-Beta (GO:0035456)	7.57881e-05	0.00359499	13.4331	127.447	IFITM3;BST2;IFITM1;IFITM2;SHFL
NINJ1		Positive Regulation Of MAPK Cascade (GO:0043410)	0.000107598	0.00499528	3.343	30.5454	APP;CD74;NTRK2;CD40;FBXW7;CAV2;DAB2IP;PDGFA;MST1R;IGF1R;SOX2;GHR;GPNMB;IGFBP6;FGFR2
NPPC		Response To Interferon-Alpha (GO:0035455)	0.000114878	0.00509344	19.7858	179.49	IFITM3;BST2;IFITM1;IFITM2
NPR3		Dendritic Spine Maintenance (GO:0097062)	0.000123254	0.00509344	48.0928	432.896	PRNP;ITGA3;IGF1R
NRP2		Sulfur Amino Acid Transport (GO:0000101)	0.000123254	0.00509344	48.0928	432.896	SLC7A5;SLC1A4;SLC3A2
NTRK2		Thyroid Hormone Transport (GO:0070327)	0.000123254	0.00509344	48.0928	432.896	SLC7A5;SLC7A8;SLC3A2
OBSCN		Negative Regulation Of Keratinocyte Proliferation (GO:0010839)	0.000123254	0.00509344	48.0928	432.896	SNAI2;PTPRK;FGFR2
OBSL1		Respiratory System Development (GO:0060541)	0.000123718	0.00509344	11.9387	107.418	BASP1;ITGA3;WNT7B;PDPN;FGFR2
ORAI3		Negative Regulation Of Viral Entry Into Host Cell (GO:0046597)	0.000145903	0.00579535	18.3716	162.269	IFITM3;CH25H;IFITM1;IFITM2
PARD6G		Gland Development (GO:0048732)	0.000148661	0.00579535	6.76622	59.6364	SOX2;WNT10A;CAV1;NF1;FGFR2;DKK3;WNT4
PARP3		Epithelium Development (GO:0060429)	0.000148735	0.00579535	4.52454	39.8763	CBR1;KRT19;WNT7B;KRT15;KRT14;TNC;SNAI2;DLL1;FGFR2;WNT4
PCDH7		Positive Regulation Of Chemokine Production (GO:0032722)	0.00016437	0.00627032	8.24874	71.8745	APP;CD74;EGR1;TSLP;IL18;TLR3
PDGFA		Positive Regulation Of Neuron Death (GO:1901216)	0.000166672	0.00627032	11.1142	96.6877	PRNP;TFAP2B;DDIT3;NF1;SNCA
PDLIM1		Regulation Of Insulin-Like Growth Factor Receptor Signaling Pathway (GO:0043567)	0.000182564	0.00663924	17.146	147.6	CDH3;IGFBP5;IGFBP3;IGFBP6
PDPN		Regulation Of Integrin-Mediated Signaling Pathway (GO:2001044)	0.000182564	0.00663924	17.146	147.6	LAMB2;FLNA;LAMC1;TIMP1
PFN2		Embryonic Organ Development (GO:0048568)	0.000190958	0.00675184	6.47525	55.4505	COL18A1;KITLG;COL27A1;WNT7B;PDGFA;GLI3;FGFR2
PHLDA1		Intracellular Monoatomic Cation Homeostasis (GO:0030003)	0.000193542	0.00675184	4.01003	34.2858	APP;PRNP;CD40;FTH1;CAV1;SLC40A1;CYBRD1;ATP1B3;SLC39A13;ATP1A1;LETMD1
PHLDB1		Mesodermal Cell Differentiation (GO:0048333)	0.000194943	0.00675184	38.4723	328.661	ITGB1;ITGA3;ITGB4
PLA2R1		Cellular Response To Peptide (GO:1901653)	0.000223602	0.00745291	7.75263	65.1659	APP;NGFR;PRNP;CYP11A1;CAV1;IGF1R
PLCD3		Ameboidal-Type Cell Migration (GO:0001667)	0.000225432	0.00745291	16.0735	134.977	PDLIM1;FAT2;AMOTL1;TNS1
PLOD3		Negative Regulation Of Viral Life Cycle (GO:1903901)	0.000225432	0.00745291	16.0735	134.977	IFITM3;BST2;IFITM1;IFITM2
PLXNB1		Response To Transforming Growth Factor Beta (GO:0071559)	0.000285813	0.00914104	9.76503	79.6843	WNT10A;SOX6;MXRA5;ZFP36L2;WNT4
PML		Import Into Cell (GO:0098657)	0.000285813	0.00914104	9.76503	79.6843	SLC7A5;SLC7A8;SLC1A3;SLC7A1;SLC38A5
PRKAB2		Hormone Transport (GO:0009914)	0.000289061	0.00914104	32.0586	261.242	SLC7A5;SLC7A8;SLC3A2
PRNP		Positive Regulation Of Apoptotic Process (GO:0043065)	0.000322122	0.010041	3.30974	26.6122	FOXA1;ITGB1;PRNP;TFAP2B;IGFBP3;DAB2IP;BCL6;DDIT3;NF1;ITGA6;PHLDA1;SOX4;SNCA
PTGFRN		Regulation Of Osteoblast Differentiation (GO:0045667)	0.00035277	0.0108163	5.80875	46.1778	YAP1;IFITM1;WNT7B;CRIM1;SNAI2;FGFR2;WNT4
PTHLH		Regulation Of MAPK Cascade (GO:0043408)	0.000356907	0.0108163	3.71648	29.5016	SOX2;CD74;NTRK2;CAV2;CAV1;DAB2IP;NF1;PDGFA;IGFBP6;FGFR2;IGF1R
PTPN14		Cell-Cell Adhesion Via Plasma-Membrane Adhesion Molecules (GO:0098742)	0.000363432	0.0108631	4.01811	31.8231	ITGB1;ROBO2;TENM2;CDH3;PTPRS;TENM4;FLRT3;FAT2;CDH13;DSG2
PTPRK		Neuron Differentiation (GO:0030182)	0.000380545	0.0112209	3.99325	31.4425	FOXA1;NTRK2;WNT10A;TENM2;LDB1;TENM4;WNT7B;FZD10;SOX4;WNT4
PTPRS		Regulation Of Cell Adhesion (GO:0030155)	0.000420241	0.0122262	4.33112	33.6731	LAMB2;TNC;IL18;SAA1;CDH13;FBLN1;PLXNB1;LAMC1;DLL1
PTPRZ1		Positive Regulation Of Cell Differentiation (GO:0045597)	0.000503471	0.0143477	3.14827	23.9079	YAP1;IFITM1;LAMB2;WNT7B;IGFBP3;IL18;LAMC1;KITLG;PDPN;BOC;SOX6;SOX4;WNT4
PTRF		Canonical Wnt Signaling Pathway (GO:0060070)	0.000506311	0.0143477	6.56702	49.8329	WNT10A;CDH3;CAV1;WNT7B;FZD10;WNT4
PXDC1		Regulation Of GTPase Activity (GO:0043087)	0.000534265	0.0147348	3.53159	26.6092	ITGB1;NTRK2;CD40;FGD6;CAV2;DAB2IP;NF1;PLXNB1;ITGA6;FZD10;RAPGEF5
QTRT1		Skeletal System Development (GO:0001501)	0.000538959	0.0147348	4.17537	31.4233	COL18A1;LAMA5;COL27A1;ANKH;NPR3;SOX6;ETS2;FGFR2;PTHLH
RAMP1		Regulation Of Chondrocyte Differentiation (GO:0032330)	0.000553736	0.0147348	12.2434	91.811	EFEMP1;SNAI2;SOX6;PTHLH
RAPGEF5		Regulation Of Keratinocyte Proliferation (GO:0010837)	0.000553736	0.0147348	12.2434	91.811	CDH3;SNAI2;PTPRK;FGFR2
RBBP8		Wound Healing, Spreading Of Cells (GO:0044319)	0.000553736	0.0147348	12.2434	91.811	ITGB1;PDPN;FLNA;ARHGAP24
RICTOR		Receptor-Mediated Endocytosis (GO:0006898)	0.000635867	0.0167164	4.54886	33.4819	ITGB1;CAV2;CAV1;STON2;AP2B1;DLL1;RAMP1;SNCA
ROBO2		Skin Development (GO:0043588)	0.000645423	0.0167656	6.2483	45.8976	WNT10A;ITGB4;ITGA3;PDGFA;ITGA6;DLL1
RPS4Y1		Regulation Of Fibroblast Proliferation (GO:0048145)	0.000705513	0.0178701	7.85646	57.0111	CD74;FTH1;DAB2IP;NF1;PDGFA
RPS6KA5		T Cell Differentiation (GO:0030217)	0.000705513	0.0178701	7.85646	57.0111	LFNG;JAG2;GLI3;ZFP36L2;SOX4
RPUSD4		Alanine Transport (GO:0032328)	0.000731352	0.0178701	21.3692	154.299	SLC7A5;SLC1A4;SLC38A2
SAA1		Cellular Component Maintenance (GO:0043954)	0.000731352	0.0178701	21.3692	154.299	PRNP;ITGA3;IGF1R
SCPEP1		Positive Regulation Of Integrin-Mediated Signaling Pathway (GO:2001046)	0.000731352	0.0178701	21.3692	154.299	LAMB2;FLNA;LAMC1
SELENBP1		Cellular Response To Transforming Growth Factor Beta Stimulus (GO:0071560)	0.000737278	0.0178701	5.08796	36.6971	ITGB1;WNT10A;LTBP2;PTPRK;SOX6;ZFP36L2;WNT4
SERPINE2		Respiratory Tube Development (GO:0030323)	0.000749729	0.0178701	11.1776	80.4318	ITGA3;WNT7B;PDPN;FGFR2
SERPINH1		Regulation Of Notch Signaling Pathway (GO:0008593)	0.000753459	0.0178701	6.05243	43.522	LFNG;YAP1;JAG2;FBXW7;DLL1;DLK2
SESN3		Regulation Of Hydrolase Activity (GO:0051336)	0.00081246	0.0190622	5.95901	42.401	NTRK2;FGD6;CAV1;DAB2IP;NF1;PLXNB1
SH3PXD2A		Negative Regulation Of Transcription By RNA Polymerase II (GO:0000122)	0.000862862	0.0198469	2.15195	15.1826	MEF2A;YAP1;TGIF1;TFAP2B;TENM2;SP100;CBX6;TGIF2;LDB1;FST;CAV1;DAB2IP;FHL2;SOX12;GLI3;ETS2;SOX2;BCL6;DDIT3;NFIC;SNAI2;SOX4;FGFR2;SNCA
SHFL		Regulation Of DNA Damage Response, Signal Transduction By P53 Class Mediator (GO:0043516)	0.000864097	0.0198469	10.7113	75.5558	CD74;SNAI2;PLA2R1;SOX4
SLC16A1		Negative Regulation Of Cartilage Development (GO:0061037)	0.000939885	0.0213628	19.2313	134.037	EFEMP1;SNAI2;PTHLH
SLC1A3		Modified Amino Acid Transport (GO:0072337)	0.000990227	0.022275	10.2824	71.129	PDPN;SLC1A4;SLC7A1;SLC7A2
SLC1A4		Negative Regulation Of Multicellular Organismal Process (GO:0051241)	0.0010026	0.0223232	3.25585	22.4822	FOXA1;RPS6KA5;GPNMB;TNNT1;NFIB;DDIT3;NPR3;DAB2IP;TIMP1;ATP2B1;PFN2
SLC25A12		Negative Regulation Of Cell Motility (GO:2000146)	0.00111809	0.0246432	4.14623	28.1783	BST2;NGFR;CD74;IFITM1;IGFBP5;NF1;FBLN1;PTPRK
SLC25A26		L-glutamate Transmembrane Transport (GO:0015813)	0.00118255	0.0255477	17.4821	117.831	SLC1A3;SLC1A4;SLC25A12
SLC27A6		Negative Regulation Of Chondrocyte Differentiation (GO:0032331)	0.00118255	0.0255477	17.4821	117.831	EFEMP1;SNAI2;PTHLH
SLC2A1		Rho Protein Signal Transduction (GO:0007266)	0.00124028	0.0265074	6.85141	45.8525	NGFR;PDPN;CDH13;TAX1BP3;CTNNAL1
SLC2A5		Regulation Of Neuron Apoptotic Process (GO:0043523)	0.00125126	0.0265074	4.61858	30.8687	EGR1;PRNP;TFAP2B;NTRK2;PTPRZ1;DDIT3;NF1
SLC38A2		Regulation Of Transmembrane Receptor Protein Serine/Threonine Kinase Signaling Pathway (GO:0090092)	0.00128032	0.0265675	9.51973	63.4076	TFAP2B;ITGA3;FST;DKK3
SLC38A5		Presynaptic Endocytosis (GO:0140238)	0.00128032	0.0265675	9.51973	63.4076	STON2;AP2B1;SYT8;SNCA
SLC39A13		Regulation Of Protein Kinase B Signaling (GO:0051896)	0.00129063	0.0265675	4.04843	26.9327	ITGB1;NTRK2;DDIT3;IL18;PDGFA;RICTOR;MST1R;IGF1R
SLC3A2		Negative Regulation Of Viral Genome Replication (GO:0045071)	0.00135235	0.0275778	6.70833	44.3147	IFITM3;BST2;IFITM1;IFITM2;SHFL
SLC40A1		L-glutamate Import (GO:0051938)	0.00146131	0.028987	16.0244	104.614	SLC1A3;SLC1A4;SLC25A12
SLC6A15		Astrocyte Development (GO:0014002)	0.00146131	0.028987	16.0244	104.614	APP;NF1;DLL1
SLC7A1		Sympathetic Nervous System Development (GO:0048485)	0.00146131	0.028987	16.0244	104.614	TFAP2B;NF1;SOX4
SLC7A2		Negative Regulation Of Apoptotic Process (GO:0043066)	0.00148329	0.0291579	2.3988	15.6246	YAP1;ITGB1;CD74;TFAP2B;NTRK2;TSLP;CAV1;FHL2;DLL1;IFIT3;IGF1R;PTPRZ1;PDPN;SNAI2;FLNA;RICTOR;SNCA
SLC7A5		Lung Development (GO:0030324)	0.00162507	0.0313797	8.86229	56.9154	ITGA3;WNT7B;PDPN;FGFR2
SLC7A8		Positive Regulation Of Notch Signaling Pathway (GO:0045747)	0.00162507	0.0313797	8.86229	56.9154	ROBO2;YAP1;JAG2;DLL1
SNAI2		Autonomic Nervous System Development (GO:0048483)	0.00177801	0.033445	14.791	93.6606	TFAP2B;NF1;SOX4
SNCA		Regulation Of Osteoblast Proliferation (GO:0033688)	0.00177801	0.033445	14.791	93.6606	NPR3;PLXNB1;FGFR2
SNTB2		Negative Regulation Of Anoikis (GO:2000811)	0.00177801	0.033445	14.791	93.6606	ITGB1;CAV1;SNAI2
SOX12		Regulation Of Interleukin-17 Production (GO:0032660)	0.00181953	0.0336459	8.56645	54.0473	PRNP;SLC7A5;DDIT3;IL18
SOX2		Cellular Response To Amyloid-Beta (GO:1904646)	0.00181953	0.0336459	8.56645	54.0473	APP;NGFR;PRNP;IGF1R
SOX4		Ras Protein Signal Transduction (GO:0007265)	0.00185583	0.0340287	3.80873	23.9547	NGFR;GPSM2;PDPN;NF1;CDH13;TAX1BP3;RAPGEF5;CTNNAL1
SOX6		Regulation Of Cytoskeleton Organization (GO:0051493)	0.00201088	0.0365645	4.22815	26.2534	BST2;PHLDB1;FSCN1;PDGFA;PLXNB1;RICTOR;FZD10
SP100		Regulation Of Kinase Activity (GO:0043549)	0.00207187	0.0373621	4.89948	30.2754	CD74;NTRK2;LDB1;MST1R;FGFR2;IGF1R
ST13		Negative Regulation Of Fibroblast Proliferation (GO:0048147)	0.0021344	0.0378639	13.7338	84.4572	FTH1;DAB2IP;NF1
ST6GALNAC2		Positive Regulation Of Glial Cell Differentiation (GO:0045687)	0.0021344	0.0378639	13.7338	84.4572	SERPINE2;TENM4;PTPRZ1
STON2		Defense Response To Symbiont (GO:0140546)	0.00220353	0.0380979	3.69915	22.6303	IFITM3;BST2;IFITM1;CD40;IFITM2;SHFL;IFIT3;TLR3
SYNPO2		Negative Regulation Of Protein Phosphorylation (GO:0001933)	0.00229798	0.0380979	3.67273	22.3145	PRNP;DEPTOR;IGFBP3;CAV1;NF1;DAB2IP;FBLN1;SNCA
SYT8		L-aspartate Import Across Plasma Membrane (GO:0140009)	0.0023219	0.0380979	42.6126	258.461	SLC1A3;SLC1A4
TANC2		L-aspartate Transmembrane Transport (GO:0070778)	0.0023219	0.0380979	42.6126	258.461	SLC1A3;SLC1A4
TAX1BP3		L-ornithine Transmembrane Transport (GO:1903352)	0.0023219	0.0380979	42.6126	258.461	SLC7A1;SLC7A2
TENM2		Kidney Morphogenesis (GO:0060993)	0.0023219	0.0380979	42.6126	258.461	WNT7B;SOX4
TENM4		Notochord Development (GO:0030903)	0.0023219	0.0380979	42.6126	258.461	COL18A1;COL27A1
TFAP2B		Ornithine Transport (GO:0015822)	0.0023219	0.0380979	42.6126	258.461	SLC7A1;SLC7A2
TFCP2L1		Regulation Of Basement Membrane Organization (GO:0110011)	0.0023219	0.0380979	42.6126	258.461	LAMB2;LAMC1
TGIF1		Regulation Of Type II Interferon Production (GO:0032649)	0.00233158	0.0380979	4.77802	28.9606	SLC7A5;PRNP;DDIT3;IL18;TLR3;CD276
TGIF2		Regulation Of Extrinsic Apoptotic Signaling Pathway (GO:2001236)	0.00235711	0.0380979	5.85246	35.4092	SP100;DEPTOR;CAV1;ITGA6;PML
THSD4		Homophilic Cell Adhesion Via Plasma Membrane Adhesion Molecules (GO:0007156)	0.00235711	0.0380979	5.85246	35.4092	ITGB1;ROBO2;CDH13;FAT2;DSG2
TIMP1		Positive Regulation Of Cell Motility (GO:2000147)	0.00244375	0.0392079	3.07725	18.5073	ITGB1;GPNMB;CAV1;PDPN;PDGFA;SNAI2;CDH13;LAMC2;ITGA6;IGF1R
TJAP1		Type I Interferon-Mediated Signaling Pathway (GO:0060337)	0.00249865	0.0395077	7.78649	46.6567	IFITM3;IFITM1;SP100;IFITM2
TLE2		Negative Regulation Of Endothelial Cell Proliferation (GO:0001937)	0.00249865	0.0395077	7.78649	46.6567	NGFR;CAV2;CAV1;NF1
TLR3		Regulation Of Oligodendrocyte Differentiation (GO:0048713)	0.0025321	0.0395186	12.8176	76.6326	TENM4;PTPRZ1;NF1
TMEM132A		Negative Regulation Of Viral Process (GO:0048525)	0.00253557	0.0395186	5.74766	34.3557	IFITM3;BST2;IFITM1;IFITM2;SHFL
TMEM237		Cellular Component Assembly (GO:0022607)	0.00255463	0.0395333	2.87237	17.1476	YAP1;LIMA1;CD74;CD40;KRT14;FSCN1;SLC2A1;PDGFA;LAMC1;THSD4;PML
TNC		Cellular Response To Type I Interferon (GO:0071357)	0.00275899	0.0422078	7.55709	44.5331	IFITM3;IFITM1;SP100;IFITM2
TNNT1		Regulation Of Phosphatidylinositol 3-Kinase Signaling (GO:0014066)	0.00276614	0.0422078	4.60667	27.1347	NTRK2;IL18;DAB2IP;PDGFA;PLXNB1;IGF1R
TNS1		Regulation Of Gene Expression (GO:0010468)	0.00280883	0.0425615	1.81596	10.6687	YAP1;APP;ZNF395;TNC;DLL1;PTHLH;SOX2;RPS6KA5;CDH3;EFEMP1;ZNF503;SOX6;SLC38A2;SOX4;CD276;WNT4;EGR1;CD74;NTRK2;TGIF2;FBXW7;PML;SLC7A5;BCL6;DDIT3;SNAI2;CCDC3;AJUBA;TLR3;TP73
TNS3		Defense Response To Virus (GO:0051607)	0.00282918	0.0425742	3.24086	19.0166	IFITM3;BST2;IFITM1;CD40;IFITM2;SHFL;IFIT3;TLR3;PML
TNS4		Positive Regulation Of MAP Kinase Activity (GO:0043406)	0.00292366	0.0435322	4.55224	26.562	GHR;CD40;DAB2IP;PDGFA;FZD10;MST1R
TP73		Regulation Of Cellular Response To Growth Factor Stimulus (GO:0090287)	0.00297264	0.0435322	12.0159	69.9121	TFAP2B;ITGA3;FST
TPBG		Regulation Of Smooth Muscle Cell Migration (GO:0014910)	0.00297264	0.0435322	12.0159	69.9121	IGFBP5;IGFBP3;PDGFA
TPM2		Intrinsic Apoptotic Signaling Pathway In Response To DNA Damage By P53 Class Mediator (GO:0042771)	0.00297264	0.0435322	12.0159	69.9121	USP28;PML;TP73
TRAF3IP2		Carboxylic Acid Transmembrane Transport (GO:1905039)	0.00303731	0.0441827	7.3408	42.553	SLC7A5;SLC16A1;SLC7A8;SLC38A2
TRANK1		Regulation Of Cell Motility (GO:2000145)	0.00308647	0.0446005	3.89832	22.5351	SERPINE2;LDB1;TNC;FLNA;FBLN1;PLXNB1;AMOTL1
TSHZ2		Positive Regulation Of Transcription By RNA Polymerase II (GO:0045944)	0.00313116	0.0449487	1.88499	10.8695	YAP1;FOXA1;APP;ZNF395;CD40;LDB1;DLL1;GLI3;ETS2;SOX2;RPS6KA5;SOX4;MEF2A;EGR1;TFAP2B;IL18;DAB2IP;SOX12;NFIB;DDIT3;NFIC;CDH13;ITGA6;TLR3;FGFR2;TP73
TSLP		Regulation Of Cell Differentiation (GO:0045595)	0.00325187	0.0460937	3.16976	18.1581	TFAP2B;PHLDB1;BCL7A;NF1;SNAI2;DLL1;HOPX;FGFR2;PTHLH
USP28		Positive Regulation Of Protein Kinase B Signaling (GO:0051897)	0.00325871	0.0460937	4.44714	25.4662	ITGB1;IL18;PDGFA;RICTOR;MST1R;IGF1R
VIPR1		Nervous System Development (GO:0007399)	0.0032743	0.0460937	2.34434	13.4135	ROBO2;APP;LDB1;CRIM1;SLC2A1;MST1R;PTPRZ1;FLRT3;FEZ2;NINJ1;BOC;NF1;SOX6;RAPGEF5;SOX4
VIT		Synaptic Vesicle Endocytosis (GO:0048488)	0.0033342	0.0462831	7.13653	40.7034	STON2;AP2B1;SYT8;SNCA
WDR6		Positive Regulation Of DNA-templated Transcription (GO:0045893)	0.00340749	0.0462831	1.75647	9.97985	YAP1;FOXA1;APP;ZNF395;CD40;SP100;LDB1;XPC;DLL1;GLI3;ETS2;SOX2;RPS6KA5;SOX4;WNT4;MEF2A;EGR1;NGFR;CD74;TFAP2B;IL18;DAB2IP;DYRK1B;SOX12;NFIB;DDIT3;NFIC;CDH13;ITGA6;TLR3;FGFR2;TP73
WDR91		Cellular Response To Hormone Stimulus (GO:0032870)	0.00343657	0.0462831	4.39638	24.9419	ROBO2;GHR;CYP11A1;CAV1;ATP1A1;RAMP1
WLS		Regulation Of Cortisol Biosynthetic Process (GO:2000064)	0.00344724	0.0462831	31.9578	181.206	DKK3;WNT4
WNT10A		Inositol Metabolic Process (GO:0006020)	0.00344724	0.0462831	31.9578	181.206	ISYNA1;IMPA2
WNT4		Negative Regulation Of Ruffle Assembly (GO:1900028)	0.00344724	0.0462831	31.9578	181.206	ARHGAP24;PFN2
WNT7B		Regulation Of Aldosterone Biosynthetic Process (GO:0032347)	0.00344724	0.0462831	31.9578	181.206	DKK3;WNT4
XPC		Mesoderm Formation (GO:0001707)	0.00345744	0.0462831	11.3085	64.0878	ITGB1;ITGA3;ITGB4
XPR1		Regulation Of Endocytosis (GO:0030100)	0.00357772	0.0476011	5.27519	29.7153	CDH13;STON2;LETMD1;DLL1;SNCA
YAP1		Positive Regulation Of Cell Migration (GO:0030335)	0.00360246	0.0476399	2.73862	15.4078	ITGB1;GPNMB;CAV1;PDPN;DAB2IP;PDGFA;SNAI2;CDH13;LAMC2;ITGA6;IGF1R
ZFAND5		Positive Regulation Of GTPase Activity (GO:0043547)	0.00367714	0.0483345	2.89673	16.2379	ITGB1;CD40;CAV2;NF1;TAX1BP3;PLXNB1;ITGA6;FZD10;RAPGEF5;ARHGAP24
ZFP36L2		Regulation Of Viral Genome Replication (GO:0045069)	0.00381817	0.0498877	5.18985	28.897	IFITM3;BST2;IFITM1;IFITM2;SHFL
ZNF395
ZNF503
