# Supplementary material for: Human-Specific Organization of Proliferation and Stemness in Squamous Epithelia: A Comparative Study to Elucidate Differences in Stem Cell Organization
Source: Int J Mol Sci. 2025 Mar 28;26(7):3144. doi: 10.3390/ijms26073144 (PMC11989042; doi:10.3390/ijms26073144)
Supplement: Supplementary file 1 [file ijms-26-03144-s001.zip › Supplementary Table S8 PLA procedure antibodies.xlsx]

## Sheet: PLA plus multiplex BBS02011
day	1	2	3	4	5
antibody#	ANTIBODY 1/2			ANTIBODY 3/4	ANTIBODY 5/6/7
antibodies (antigen, clone, company, fluorochrome)	MECP2 D3F4 CST/XPC D-10 XPC sc74410 SCBT	PLA procedure: anti rabbit IgG/anti mouse IgG	anti rabbit IgG Alexa647 A21245 Invitrogen/anti-mouse IgG Fluorescein FI-2000 Vector Labs	KRT10&13 REA1138 Miltenyi FITC/MKI67 D3B5 CST AlexaFluor647	KRT14 REA1145 Miltenyi FITC /VIM D21H3 CST PE/SLC3A2 e-5 sc376815 AF647
antibody registry	AB_2143849, AB_1131407		AB_2535813, AB_2336176	AB_2857477, AB_2728830	AB_2857492, AB_2797799, AB_2938854
species	Rb/Ms	donkey/donkey	goat/horse	?/Ms/Rb	?/Rb/Ms
dilutions	100/100	5/5	500/500	200/200/200	200/600/250
incubation time	overnight	2 hours	overnight	overnight	over weekend
incubation temp.	RT	37ºC	RT	RT	RT
antigen retrieval or antibody cooking	before stain: 1xTE, pH8 (not checked) pressure cooker 13 min+20 cool in pressure cooker+ 20 minutes cooling outside the pressure cooker.			3x cooking
cooking total
photobleaching			after staining: BLEACHING 25 minutes	after staining: BLEACHING 25 minutes
